# Supplementary material for: Ensemble deep learning enhanced with self-attention for predicting immunotherapeutic responses to cancers
Source: Front Immunol. 2022 Dec 1;13:1025330. doi: 10.3389/fimmu.2022.1025330 (PMC9751999; doi:10.3389/fimmu.2022.1025330)
Supplement: Supplementary file 1 [file DataSheet_1.csv]

response	ENSG00000015592	ENSG00000066230	ENSG00000072041	ENSG00000081052	ENSG00000099960	ENSG00000100884	ENSG00000101577	ENSG00000102854	ENSG00000107014	ENSG00000107593	ENSG00000109163	ENSG00000109684	ENSG00000113205	ENSG00000113356	ENSG00000115155	ENSG00000115705	ENSG00000116652	ENSG00000120262	ENSG00000124157	ENSG00000124882	ENSG00000127588	ENSG00000128313	ENSG00000131885	ENSG00000133937	ENSG00000138669	ENSG00000138675	ENSG00000139438	ENSG00000140057	ENSG00000140481	ENSG00000142621	ENSG00000144852	ENSG00000146001	ENSG00000148215	ENSG00000149656	ENSG00000154319	ENSG00000156966	ENSG00000161594	ENSG00000165828	ENSG00000165899	ENSG00000166106	ENSG00000167117	ENSG00000167617	ENSG00000168828	ENSG00000170075	ENSG00000170486	ENSG00000170775	ENSG00000171505	ENSG00000172000	ENSG00000172366
1	0	0.446257219	0	0.055678464	0.580359689	0.261099915	2.554099152	5.174636732	0.069696368	0.12219041	0.16117758	0.050624523	4.090758295	0.090194474	0.015271534	0.396589124	1.314174667	0.157289144	0.108150467	4.125724333	0.12323836	0.014843211	0	1.056622072	0.206676291	0.002471207	0.277256032	0.126078761	0.019296041	0.171356974	1.164624449	1.544049403	0.584269546	0.022668057	0.440815445	5.500634132	0.09246355	0.063757093	0.009818355	0.678417959	3.321166297	1.50791345	0	0.982420813	0.094586279	0.733984088	0.328867731	0.191079405	2.478601232
0	0.074409798	0.24032226	0.426497814	0.346472217	2.489687059	0.677052532	2.137002465	3.039433458	0.078648549	0.085862241	0.42900538	0.049554225	2.265874691	0.65507801	0.01345401	0.156494943	0.880805003	0.132499616	0	3.737748039	0.07103957	0.01679089	0.34779355	1.198193267	0.094967093	0.078990566	1.098756895	0.066946548	0.030461439	0.14241572	0.11881211	2.095851093	1.43056736	0	1.24088988	4.482730792	0.015359943	0.140510637	0.039192183	2.005262261	0.222278377	3.264897045	0	0.731355888	0.060202799	0.999238655	1.730551187	1.03890059	2.256393185
0	0	0.168901023	0.033124072	0.142289362	0.297227766	0.119768719	1.007353129	2.465511766	0	0.014286668	0.060007057	0.006842103	1.08723823	0.115326658	0.004458791	0.004448556	0.160831126	0.030578587	0	1.256680826	0	0	0	0	0.045390721	0.008607388	0.039467888	0.068272756	0.005639386	0.032854494	0.031476447	0.177778809	0	0	0.101851818	2.150211742	0	0.235640062	0.005898321	0.238329203	0.132651447	1.741560797	0	0.027967033	0.018832965	0.093509226	0	0.355780811	1.591428839
0	0	2.347988729	0.694812714	0.064384387	2.167357996	0.105978648	2.054951411	1.52794287	0.180297372	0.012588074	0.607474775	0.007362641	2.45527364	0.665630742	0.028553366	0.014055502	0.474495091	0.050398236	0	2.575456062	0.185296596	0	0.103024588	0.832781909	0.082945747	0.009471602	0.829155825	0.283521746	0.00397507	0.029766839	1.103276345	0.900032614	0.132134757	0	1.370135159	6.315613399	0.071572058	0.832856307	0.007079805	1.543292876	2.321938589	4.071216955	0.135361788	0.711730237	0.016596948	0.691474057	0.755808429	0.369718277	3.140840641
0	0	0.189220337	0.019077911	0.027064617	1.153050399	0.348080831	2.779654055	4.87370675	0	0.018397555	0.101685344	0.002618189	0	0.214033968	0.01020184	0.081899991	0.591621078	0.269532112	0.081885913	6.117458875	0	0.065641997	0.051211158	0.131360322	0.046017529	0.007403049	0.297371651	0.01329556	0.05527771	0.108507214	0.07982534	0.420330738	0.953387775	0	0.281129058	5.605872191	0.060133573	0.384137223	0.001846561	0.484333382	0.186494093	3.729578919	0.822362334	1.695189088	0.048081546	0.337051492	0.468999835	0.681592163	1.374026025
0	0	0.876521369	0	0.521197771	0.199715521	0.61036253	2.794976695	2.377448638	0	0.115775142	0.180007317	0.071631149	1.187313617	0.104409718	0.02371333	0.023232536	0.718747278	0.071115285	0.069832613	1.775789838	0.360724186	0	0.043604843	1.037299809	0.050886059	0.003148042	0.233262239	0.146561792	0.00658546	0.085055407	1.35050396	1.166511708	1.281784518	0	1.02260392	7.694995248	0.194816489	0.732998125	0.008604537	0.67410641	1.535276996	5.38074325	0	1.571515918	0.067591184	0.197444849	1.785215434	0.10564829	3.286067523
0	0	0.143497435	0	0.08611922	0.091166983	0	0.838842992	0.994268784	0	0	0	0	0	0.018010306	0.074443039	0.006843678	0	0.068503213	0	1.200772578	0	0	0	0.512783448	0.015091376	0.011034574	0.027124242	0.043202148	0.005788277	0.098423043	0.145521111	0	1.694230901	0	0.341132059	1.948384543	0	0.071199332	0.002754983	0.24178789	0.16808758	1.874239369	0	0.434683136	0.024119647	0.052167795	0	0.648444758	0.890216462
0	0.007633587	0.082762762	0.12511398	0.703512473	0.236924678	0.245742086	1.463913071	0.553336428	0	0.012546147	0.200500235	0.074719946	2.43921717	0.235826921	0.056367029	0.620134106	0.601701743	0.077182086	0	1.513231382	0	0	0	0.474308062	0.096329849	0.071443647	0.897858549	0.116939715	0.013163877	0.037319968	0.018499939	1.654635267	0.327590097	0	1.198653333	1.921326099	0.170592445	0.096543143	0.015011682	1.551479234	0.026846548	3.460456607	0	0.256646692	0	0.577768927	1.954499783	0.06442267	1.686794607
1	0	0.149555307	0.001670946	0.041917041	0.021793343	0.024711854	1.482887758	4.81876832	0	0.012837986	0.056530148	0.006373852	0.052988683	0.597363839	0.021234141	0.255102344	0.122031444	0.03445959	2.734152648	0.063759859	0.065702677	0	0	0.047113333	0.02108398	0	0.185588637	0.312438173	0.011457516	0.098275439	0.944491466	0.517905052	0.833994656	0	0.401007007	4.247269039	0.035205214	0.220651269	0.004817769	0.876393903	1.474049747	3.835541371	0	0.447139105	0	0.00823991	0	1.189839734	3.05185886
1	0.032592721	1.141603944	0.018642349	0.031065818	0.11823764	0.133489963	2.164167782	1.527792703	0	0.047450782	0.085636211	0.034157157	0.879485768	0.119488761	0.009968225	0.084311498	0.58042564	0.064435615	0	2.211569606	0.177252812	0.04309331	0.190572328	0.551567935	0.031435772	0.003621215	0.424038247	0.08365749	0.003791944	0.08139973	0.210993101	1.346053037	0.792370307	0	0.354015502	4.827880801	0.019860472	1.110467785	0.011686886	0.629415851	1.327703783	3.94578396	0	0.812559001	0.031499136	0.056827359	0.644302586	0.385091347	2.394605436
1	0.032694404	1.000547268	1.204565013	0.0449694	1.999537253	0.571676587	1.812441664	1.959166276	0.051571971	0.023995319	0.452164573	0.015328844	0.507093865	1.062788979	0.009999569	0.060291544	0.430603428	0.031699675	0	3.492680729	0.177779011	0	0.19113551	0	0.073797407	0.010870555	0.39474705	0.142015479	0.009490994	0.126515618	0.55968248	0.685051132	0.632891961	0	0.530508841	4.908896901	0.019922707	0.262240145	0.009926169	1.989267951	1.505581891	3.486236648	0	0.716555926	0.047140386	0.846385432	0	0.949859436	2.439157749
1	0.046853348	0.14991785	0	0.358212806	0.187530045	0.177983128	1.450337804	1.150403405	0	0	0.151130156	0.007608933	2.291401095	0.175306828	0.025513754	0.900581646	1.1068938	0.065560271	0	2.404548063	0	0.046634957	0	0.138702267	0.008583201	0.00196296	0.714703165	0.1154457	0.012289679	0.035680683	0.014408904	2.128213858	1.425044654	0	0.785399969	1.573288984	0.134384546	0.302467347	0.032397584	2.484888614	0.417914377	3.821116583	0	0.650840214	0.00860064	0.364355905	2.62878313	0.228562836	1.855140455
0	0.009823353	1.521923262	0.339621654	0.11891146	2.26078831	0.646415742	1.421388662	1.894858906	0	0.03737662	0.370264963	0.09445366	1.213034895	0.648973024	0.033262816	0.099863923	1.626789736	0.033639691	0.072017284	2.232503698	0.496158972	0.019488145	0.044981754	0.11576416	0.182213743	0	0.223034613	0.248847226	0.01018229	0.100733671	0.064477837	1.448516401	2.351520751	0	0.173311722	3.196075472	0.153042102	0.083273945	0.007269231	0.491645107	0.420777924	1.701810962	0	0.614454559	0.014213535	0.365494294	1.123277168	1.451499502	2.293160445
0	0	0.373217776	0	0.059686857	0.096340221	0.039833055	1.359834042	4.733436145	0.012041054	0.039842757	0.03357708	0.009726699	1.222611253	0.098007749	0.023493574	0.438301577	0.228519481	0.055209927	0	0.275225814	0.042925525	0	0	0.66077659	0.015517886	0.109642309	0.146550474	0.104083819	0.007436679	0.023805243	0.986404631	1.012858847	0.225381855	0	0.208384542	4.347905241	0.027456269	0.633083057	0.00582698	0.916381683	1.163270039	3.503462651	0	0.232323029	0	0.060316167	0.832167611	0.155218587	1.253947446
0	0	0.702908717	0.172238459	0.188952189	1.929961605	0.288691014	1.95665542	7.789317705	0.364457394	0.036284827	0.200461878	0.040005542	1.529521687	0.53207805	0.157213766	0.094446164	0.883687889	0.307837126	0	3.524390339	0.056349405	0	0	0.888549404	0.146069577	0.013196109	0.437180249	0.301720088	0.072202596	0.078166763	0.15432678	1.327865196	0.416307837	0	0.317685192	6.263732344	0.105706139	0.28924225	0.006585493	1.174111759	1.126362161	4.597953363	0.297145805	0.454923705	0.038298695	0.565448637	0	0.803831939	2.50683616
0	0.005693215	3.837774526	0	0.262375035	2.052474818	0.780052902	2.442224631	6.180873484	0.026919894	0.043174654	0.541094426	0.048361742	2.315573551	1.104751749	0.140891725	0.021598041	1.431402361	0.072774612	0.042115568	0.766181494	0.747335743	0.044719233	0	1.143265506	0.059593134	0.005636021	0.569274894	0.177027594	0.032163782	0.324503785	1.801760369	1.88276495	1.160236397	0	2.337577119	5.255412225	0.203040664	2.057858549	0.025546304	0.578049356	2.358877412	3.446392138	0	1.512123372	0.040751229	0.472957475	1.46135469	1.499056182	4.049078355
0	0.009217118	0.065765171	0	0.049355958	0	0.315848633	0.38068787	0.348539475	0	0.035090505	0.012321752	0	0	0.034528387	0	0.032386886	0	0.018367109	0	0.1786053	0	0.018289229	0	0.210080177	0.008333516	0	0.150279968	0.023960378	0	0.019443259	0.022320246	1.078865006	0.387323747	0	0.163165674	0.881243702	0	0.188213422	0.002277	0.676100131	0.032371224	2.041475577	0	0.383384013	0	0.165703174	0.839646282	0.432327832	0.965736953
0	0.005400536	2.303450646	0.004612335	0.269340238	0.088256975	0.479056535	1.458855296	4.371573811	0	0.092018856	0.021560912	0.077318931	0.331629719	0.085075707	0.026839315	0.043563643	0.686816171	0.047394215	0.767588266	0.102247161	0.215285401	0.031953669	0	0.185974874	0.005856652	0.003566385	0.381668945	0.015340845	0.055927223	0.094574	0.02931516	0.837143883	0.536563796	0	0.342016702	1.966565194	0.048415052	0.315711195	0.007978522	0.078230112	0.69961044	3.534301326	0.127511936	0.498670042	0.023332361	0	0	0.097537525	2.345464406
0	0	0.167392959	0.043588699	0.056485186	1.021174624	0.236138001	2.946545709	1.572546837	0.204286263	0.025064327	0.060375321	0.103547505	1.313465407	0.260954165	0.074082874	0.055412183	1.133640229	0.50813022	0.309460344	5.540975477	0	0.067190834	0.052425655	0	0.034968608	0.007581357	0.492621111	0.013615124	0.062315867	0.542336481	0.027750412	0.365881323	1.881773579	0	0.563617549	4.991884295	0.020811584	0.272975863	0.003779773	0.928135479	0.040212776	2.589790172	0	1.601087827	0	0.30548817	0.669153427	0.363271125	2.309529586
1	0.151446224	0.668243748	0	0.155054583	0.876922102	0.261921075	1.56028444	5.807404984	0.064669802	0.030162534	0.970545554	0.008870269	3.786603136	0.591321305	0.087363239	0.04102835	1.376306287	0.099918326	0	3.818994337	0.114500678	0.027377613	0.263948362	0.866996096	0.30131748	0.118690697	0.275006582	0.219840255	0.014323102	0.242906512	0.17475459	3.119494591	0.429582688	0.014039559	0.77834103	4.658029312	0.132696577	0.525512078	0.058675152	3.026086108	0.991447898	2.845275664	0	1.005545642	0.010025801	1.032705183	1.276719157	2.241256851	2.533479059
1	0.048902783	0.062502131	0	0.562343551	0.133114318	0.150187863	1.417932358	1.275618527	0	0.013584368	0.391163641	0.035772926	1.565625285	0.122231587	0	0.095058964	1.53894007	0.14602651	0	0.638794023	0	0.072410198	0	1.245038669	0	0.056332844	0.140051242	0.017614948	0.004290694	0.143546558	0.007542908	1.725210968	0.499949969	0	0.665007509	2.062732126	0.10894129	0.201540044	0.00916471	0.555397827	0	2.205798324	0.277842839	0.312547854	0.104261247	0.026002787	0.510720418	0.275267784	1.798252896
0	0	2.545997694	0.135820828	0.441195631	2.180348665	0.55505947	2.752152197	4.785402194	0.382176006	0.044415313	0.333568193	0.034508624	1.226144332	0.441742302	0.017499016	0.037065163	1.078253697	0.144520609	0.587017505	2.918304782	0.080689133	0.009591991	0	0.727443118	0.146954239	0.006367542	1.383324043	0.294987183	0.028945297	0.218068509	2.303825962	2.286167752	0.915067973	0	1.291944144	6.195175797	0.0603172	2.136020385	0.008711594	1.468650781	4.289604442	5.683616129	0.319298001	1.958527	0	0.538597022	0.498630895	0.310797959	2.814180455
0	0	0.16146255	0	0.116172863	0	0.341152453	3.29486036	1.619705905	0	1.185462096	0.032013615	0.029291723	0.230576646	0.142868332	0.138970484	0.15602279	1.398083365	0.395464499	0	5.314160354	0	0	0	0	0.002184681	0	0.30557336	0.034068999	0.006255397	0.445770566	0.153369968	0.313240297	0.681873306	0	0.291900484	4.104288629	0.043365215	0.369196211	0.003968724	0.247118045	0.407607757	2.77760371	0.270900167	2.362993543	0	0.025296389	0.498884848	0.194494376	2.490750309
0	0	1.43476201	0.400948651	1.061965931	2.946896353	0.949148343	3.53069296	7.79266068	0.150548199	0.024171954	0.371356774	0.016721431	0.536878912	0.427505015	0.05819929	0.046884093	0.561217856	0.738051587	0.080880916	1.965446103	0	0.032780101	0.025509643	3.214563147	0.183532023	0	0.545846905	0.472592741	0.032252861	0.140269394	1.901513667	0.663972971	0.548237639	0.005630281	1.491695966	6.84482525	0.030000622	0.8098854	0.005008462	0.469234394	2.636567462	3.250686392	0.250538074	0.727996663	0.039678257	0.328596204	0.250538074	0.644465685	3.120841953
0	0.005165034	1.759481234	0	0.603282129	1.628265048	1.358156402	3.260637897	7.66051524	0	0.074700463	0.21808998	0.022134601	1.368334897	0.046725119	0.072343887	0.068152863	0.529220517	0.387690502	0.181862312	1.246778339	0.485579519	0.02045345	0	3.453628173	0.040579934	0	0.711710824	0.287650375	0.086739787	0.139785347	1.520694017	0.674942919	0.331704864	0	1.153402132	6.567118049	0.037185181	1.338223968	0.011009497	0.702757384	1.9138578	3.206187464	0.613746168	0.695466237	0.007478746	0.07446918	0.694745401	0.232591093	3.569567427
0	0.008413465	2.038958978	0.005393323	0.78732533	2.985422782	0.495142563	3.484318128	8.026193478	0.05906489	0.072250754	0.200025792	0.050710869	1.143460272	0.073274471	0.063858463	0.062981391	0.719491008	0.604354427	0.121195048	0.621363323	0.17055302	0.024976768	0.019425403	3.525294256	0.129743957	0.001391514	0.906297907	0.307510774	0.11417971	0.182118474	1.165545683	0.763736267	0.706930857	0	1.506000626	5.764860924	0.04535104	0.617390587	0.004498621	0.391098294	2.492646656	3.289474018	0.282343651	0.540571306	0.012176205	0.997501574	0.282343651	0.121817263	3.320903764
1	0.242248668	0.680440202	0.466077662	0.396303144	1.028426079	0.458403127	1.997895916	1.572821454	0.10386667	0.048795781	0.102194469	0.020055163	5.50640534	0.197431332	0.02718517	0.020896177	0.40351482	0.094105485	0	1.120275656	0.093896301	0.029695193	0.017362204	0.53322626	0.044271966	0.039250883	0.524942941	0.084311053	0.007791696	0.121324291	0.343069399	2.186180731	0.393698452	0	0.534110476	3.541981167	0.040572676	0.032405086	0.031233987	0.638062133	0.636768302	2.968096366	0	0.414327563	0.032397049	0.831742478	0.174679922	0.687766705	1.982508998
1	0.013998477	0.565566585	0.002999461	0.289513206	0.317318419	0.440216297	2.726876441	1.87208049	0	0.03432621	0.371381474	0.017915863	1.730302437	0.321975256	0.053421686	0.21585762	1.098500613	0.196839259	0	0.810823837	0.170589632	0.013932487	0	1.597857154	0.211323125	0	0.458160967	0.239581712	0.015711743	0.33665889	0.838873913	1.96009521	0.665048902	0.014221994	0.696881327	6.883800196	0.122641468	0.326986238	0.029735884	3.535975007	0.500028457	5.109192995	0.163654832	0.999865189	0	0.294316669	0.443992278	0.851449152	3.244409874
1	0	0.256811167	1.689642122	0.074800813	1.258247045	0.610407362	0.876165336	1.338573501	0	0.032393968	0.828029802	0	1.945358641	1.78967114	0	0.047990223	1.229857753	0.032184641	0	2.371040173	0	0.114186837	0.655730842	0	0.17269314	0.218902221	0.203990437	0.014110807	0	0.033312637	0.070842117	0.676681908	0	0	0.610777636	1.461246318	0.202406731	0	0.024313921	1.964645656	0	1.916608652	0	0.342534058	0.238648357	1.480178232	0	0.91872577	1.569955155
0	0.015086502	2.143000783	0.002156506	0.557945945	1.458685474	0.795700887	3.493749935	6.405032943	0.047373645	0.189508032	0.033435891	0.042366776	2.365429924	0.222156137	0.044185708	0.092042447	0.607956729	0.242156641	0	2.149856293	0.08426106	0.029876149	0	3.485178743	0.035206652	0.074762124	1.166528665	0.328290497	0.013907644	0.293375483	1.198904604	1.597960936	0.81365043	0	2.835365057	8.23384637	0.009171215	1.695922764	0.007455749	0.426731715	0.843153929	3.919407328	0	1.397208929	0.014577335	0.696932183	2.456689815	0.104879756	3.590507557
0	0	1.548128098	0.004531972	0.356293589	0.802242477	1.10376714	2.791234162	3.733004902	0.049777961	0.101381491	0.04206815	0.034275051	1.335452087	0.237625067	0.007241189	0.054020431	0.740692149	0.16419536	0	3.649985291	0.088480923	0.021010477	0	1.5766213	0.01529502	0.020898798	1.043350209	0.054519791	0.010980453	0.328687019	0.199007714	1.254402192	1.559573845	0	1.26793794	5.509893655	0.038191886	0.365611211	0.018226726	0.416387378	0.273504751	2.801771515	0.240730777	1.090588912	0.075052104	0.198782959	1.965491175	0.10300956	3.294407773
0	0	3.455379034	0.002030861	0.608620317	2.472840172	1.298381473	4.052283847	7.493384992	0.602826214	0.172177517	0.043920418	0.009398082	1.506790306	0.253866821	0.016160398	0.016123454	0.305727542	0.451640508	0.374785612	0.386191492	0.154811104	0	0	3.225369056	0.125210823	0.012512416	1.231696161	0.437523524	0.016357047	0.434667066	1.958183146	1.179311144	0.397366764	0	1.877602852	6.715660023	0.008638093	3.023480443	0.007022104	0.221746334	2.114198804	6.711097208	0	1.340008343	0	0.33467247	0.112771913	0.033749932	4.137313197
0	0	1.544931574	0.627724589	0.506544111	2.929996074	0.570893492	2.026731785	0.937662751	0.112020099	0.128319478	0.414350636	0.055885005	0.798874807	0.642722035	0.051030182	0.020946968	1.046521683	0.127516991	0.817146571	1.987433237	0.255755698	0.016134847	0	1.802118242	0.083028797	0.002687252	0.354812477	0.623738766	0.080788888	0.307575361	1.172613555	1.12756775	1.060697374	0	0.899988712	6.929121597	0.194039711	0.035017147	0.023907178	2.610411007	2.084268889	5.43529964	0.638641449	1.150383846	0.03500847	0.619625293	2.483909881	0.742248024	3.729707942
0	0	0.796718874	0	0.962600476	2.803920544	0.216241011	4.227830459	7.253749058	0.111945741	0.086743541	0.053501454	0.065855406	2.432022244	0.126244231	0.252733983	0.097609346	0.243166627	0.358593209	0.059769974	0.609003374	0	0.109256061	0.037272723	0.697240673	0.202961182	0	1.001208158	0.386399431	0.111022925	0.529121239	1.320271187	1.014899043	0	0	0.973608675	7.459211721	0.086315878	0.623066283	0.018615835	3.017556651	3.9609422	6.437383963	0.354157747	2.87303134	0	0.170042196	1.489827688	0.023184924	4.142200879
0	0.005523122	2.22634081	0	0.06342657	0.306346605	0.272019757	2.630781488	4.314292717	0.101762131	0.038947973	0.263267857	0.061220343	1.279341972	0.123064396	0.026207745	0.031321253	0.905375036	0.207578929	0.298525532	0.094375294	0.046726725	0.021863475	0	1.913563074	0.082617239	0	0.487517849	0.262472968	0.003819353	0.234470907	2.202169766	1.398641405	0.54671851	0	0.387156086	5.619443117	0.039732885	1.253611706	0.009063225	0.372333626	4.673863938	5.658896835	0	1.330739364	0.007996797	0.112277267	1.382205105	0.15063244	3.336717901
0	0	0.941315033	0	1.035864094	1.394505108	0.026431919	1.291830686	2.521089889	0	0.040820316	0	0.009733763	1.423131993	0.057667191	0.063449796	0.10673234	0.715780383	0.061146547	0	0.750805505	0.630911836	0	0	1.772248913	0.015074771	0.035519193	0.267593325	0.047014996	0.039994892	0.201721134	0.35121346	0.37198755	1.812607629	0	0.646147572	2.873437282	0	0	0.012342597	0.332271889	0.114083955	2.334401471	1.58706689	0.819806183	0	0.265791239	2.101955456	0.441960597	1.38562828
0	0.023528634	1.094583507	0	1.653856868	4.12695765	0.792869809	3.12284778	6.88205435	0.334653115	0.160021653	0.197484696	0.018308302	0.902003525	0.187862085	0.341342628	0.025625167	0.47722832	0.279946607	0.453700871	1.450702495	0.190442712	0.061622798	0	1.18487318	0.133690327	0.134434021	0.557428295	0.183197071	0.214171734	0.456346848	1.943579438	1.279089015	0	0	0.363163684	7.201009899	0.014319656	1.415931882	0.030847014	1.18636103	3.666866705	3.974512963	1.147576529	1.453807853	0	1.903353561	0.623102845	0.668778281	3.519118766
0	0.022333437	1.749229135	0	0.404084941	3.679076955	0.465301031	2.767665711	4.818277147	0.103414111	0.166990713	0.134130733	0.041357715	1.750636586	0.645534086	0.458369232	0.01018504	0.935898255	0.246318359	0.208936792	1.363669384	0.062992029	0.058531335	0.034363933	1.508004238	0.267827058	0	1.40137808	0.169617482	0.078208799	0.172447241	1.62930814	1.815410489	1.523081186	0	0.313693367	6.494428215	0.06670515	1.18035983	0.032902853	1.121765383	4.288367221	2.692524908	0.469259177	1.023480957	0.01083111	0.023551919	0.469259177	2.047331661	3.305617756
1	0.007850695	0.110247729	0.125450169	0.085177346	0.79432955	0.165486844	2.068245973	0.983403633	0	0.034153112	0.241910976	0.01278344	2.132253844	0.137714196	0.021340289	0.928997742	1.39631092	0.313766497	0.218490037	3.82476416	0.066026097	0	0	0.617113698	0.048966302	0.13622982	0.27933394	0.056832774	0.02561365	0.098753792	0.014291516	1.880965445	0.727234782	0.023797869	0.61405954	3.464046384	0.319929693	0.307164926	0.026273323	1.30614399	0	3.136249408	0	0.93131979	0	0.377785836	1.385906661	0.802128534	2.089621573
1	0.076051036	0.073316688	0.030920501	0.577838853	0.155505896	0.380098303	1.947998499	0.194392545	0.023063382	0.029166098	0.223441531	0.031497478	2.161406999	0.272878923	0.071509422	0.159716907	1.158346461	0.250186815	0	3.879429466	0	0.165059993	0	1.474514697	0.245998982	0.213671163	0.313630506	0.089887989	0.010084012	0.045428237	0.023552772	2.459822438	1.096183969	0	0.222345063	2.374659057	0.547728162	0.062305462	0.054295624	2.470027283	0.017177172	3.1907558	0.11550882	0.336761102	0.014076539	0.76211942	0.222451111	0.244193837	1.835503456
1	0	0.889453702	0.296996114	0.086877296	1.81231082	0.154467153	1.84920232	4.036831665	0.142873916	0.055166144	0.246654848	0.024585067	0.970897951	0.472896405	0.05715515	0.030285398	1.046785341	0.053432693	2.348580916	3.155801211	0.033433935	0	0	0.137790942	0.160317765	0	0.129068535	0.108181756	0.01288043	0.051360256	0.706049459	1.311300069	0.336315818	0	0.159828528	4.130899972	0.188037537	0.207180586	0.014175782	0.194485001	2.106946314	4.103746839	0	0.498579041	0.017032855	0.28915147	0	0.831810679	2.630930452
1	0.034943211	0.443933781	0.005024473	0.252797614	0.450559109	0.073148703	2.669651681	3.145906464	0.027810308	0.066385218	0.069309921	0.033267171	1.107302372	0.187741523	0.059143436	0.043508654	0.456291573	0.136853977	0.844713374	5.980623357	0.049725245	0.023279355	0	0.806946164	0.024303916	0	0.418591778	0.046840386	0.003052333	0.086381983	0.617557516	0.722527788	0.135098667	0	0.965318837	4.104932208	0.042289149	0.122792739	0.005799507	0.59064069	1.009101605	3.199692992	0	0.871191686	0	0.240076406	1.07551649	0.098075259	1.750862287
0	0	0.169383112	0.068306783	0.849053957	0.213130513	0.320158484	1.936313756	1.196170374	0	0.049712945	0.155741529	0.027184106	1.805126098	0.210543262	0.039086572	0.110094192	0.678156567	0.104094704	0	2.244673045	0.383605232	0	0	0.333889724	0	0.082099348	0.648381588	0.100981095	0	0.148210696	0.090520161	1.749003382	2.442003364	0	1.743249098	2.313409235	0	0.388097891	0.008388196	0.868798442	0.170765974	3.959839957	0	0.997144972	0.029378857	0.427051862	2.721768149	0.179365442	2.06857335
0	0	2.706802433	0	0.329520627	0.135809131	0.773654349	2.552488727	4.463817053	0.152910721	0.137282545	0.160660837	0.057052058	2.287460304	0.208192682	0.051106179	0.303628198	1.048600227	0.282722009	0	1.709125641	0.070887185	0	0.076425984	2.1046551	0.033282305	0.046726359	1.133718686	0.156138401	0.017447007	0.376455089	0.447864675	2.079001851	1.42857116	0	2.528952844	5.30267105	0.045499099	0.519842714	0.023454443	1.150971381	1.706900856	4.116909803	0	0.86665819	0.071793373	0.89572701	3.230549383	0.629676788	2.656595525
0	0	2.114603652	0.007098069	0.240741119	1.334732541	0.732702327	2.801305342	5.178716906	0.350678727	0.17223545	0.076031374	0.049626213	0.523924296	0.71584883	0.204767676	0.005665746	0.336807317	0.082413914	0.061121487	0.421553644	0.20003675	0.016494026	0	2.554366637	0.128210397	0.010958182	0.456521609	0.342062288	0.007181595	0.272489172	1.607924147	1.504889899	0.979272234	0	1.106207742	4.813658156	0.157879072	0.138128017	0.005466534	1.648983148	2.987881266	6.425117521	0	0.943214467	0.13809498	0.227297964	1.712516087	0.035429368	4.027922294
0	0.00695598	0.133874461	0.038187735	0.872509028	0.746301284	0.420463159	1.967253094	2.379576624	0.127090479	0.135058307	0.150504584	0.075182889	0.707338808	0.251547165	0.144824215	0.169217511	1.464724733	0.23993373	0	2.735516142	0	0.013813155	0	1.045336447	0.018784368	0.002299031	0.245235604	0.044040579	0.034521205	0.245537549	0.025221729	0.794083065	1.627651476	0	0.224384064	5.637668633	0.037577402	0.116453897	0.013682245	1.116965238	0.118436274	3.563062238	0.562034465	1.422145698	0.069051497	0.373779093	1.99174784	0.399396626	2.460429907
0	0	0.971836733	0	0.039336858	0.077446346	0.129476006	0.40049676	0.956977119	0	0.038419836	0.018866131	0.002202635	0.094609949	0.086718508	0.020309397	0.003861229	0	0.008570396	0	0.153621362	0.22505906	0	0	0.605208991	0.000854792	0.004674786	0.137875503	0.025612697	0	0.053726145	0.760330451	0.066837619	0	0	0.110161722	0.928326922	0	0.227840044	0	0.05740645	0.259819611	1.155608313	0.216070804	0.154769718	0.040550544	0.004981541	0	0.57450856	2.087518617
0	0	0.455628388	0	0.247864968	1.315937833	0.754379144	2.678365271	4.816916096	0.055955662	0.104574607	0.122853996	0.046007981	1.530045926	0.338519048	0.053514543	0.026676917	0.97954248	0.443448749	0	4.548707781	0.146498228	0.058406857	0	2.202943606	0.036347396	0.001974852	0.415240141	0.148564639	0.008254338	0.288602437	0.721434823	1.454770138	0.484321792	0	1.397220468	3.871168586	0.135162213	0.607375492	0.018575173	0.782044927	1.041373407	3.701247056	0.140495714	0.853227782	0.008652623	0.138459348	1.700547832	0.369401438	3.226835854
0	0	2.345124685	0.010954432	0.176467842	0.585471366	0.079720763	2.05907572	1.64682532	0	0.293194405	0.099873808	0.029701688	0.577356219	0.242622177	0.074262063	0.00350488	0.158472423	0.180184689	0	4.406588175	0	0	0	0.72681219	0.013901497	0.05011593	0.319117513	0.094715156	0.004443487	0.187242284	0.430237871	0.827543702	0.51494111	0	0.502780832	2.965170887	0.046132841	1.006671603	0.002114402	0.305436105	1.534214179	3.495501327	0	1.761130532	0	0.104797268	1.67787062	0.036487399	1.827277156
0	0.011714449	2.676634268	0	0.402862789	1.665108561	0.391025645	2.966430335	4.878881829	0.133680107	0.047616938	0.323022491	0.025131866	1.440158935	0.156322242	0.15589437	0.024626489	1.097549626	0.271939868	0	2.362653146	0.097570568	0.011659183	0	1.033392273	0.036737787	0.015442055	0.96049099	0.315000553	0.040082774	0.269497193	0.421847974	0.868221721	1.054709935	0	0.873852125	7.301638799	0.180839552	0.581432225	0.005304588	2.339517104	1.713837474	4.534157166	0.487248606	0.989590422	0	0.202290486	0.680462518	0.427654427	3.461255054
0	0	2.449544008	0	0.096791436	0.436815524	0.084344963	2.159304887	1.597259586	0	0.169406096	0	0.017909313	0	0.247645875	0.032756577	0.007418295	0.317392721	0.168361295	0.511194637	0.524504041	0.282737605	0	0	0.206946611	0.027693473	0.005992201	0.42170921	0.20701794	0.001571178	0.201045954	1.561816882	1.953536734	0.20353571	0	0.082582896	3.430476745	0	1.31086595	0.001494101	0.285270853	2.993935113	5.302242614	0	0.62722338	0	0.028513501	0	0.565140007	3.125565804
0	0.034570225	0.050042728	0	0.106929561	0.218067499	0.086427864	0.704503353	0.077444537	0	0.019074035	0.036980528	0.03304468	1.001939849	0.11260336	0.051619287	0.061586242	0.130438683	0.02895613	0	0.799816826	0	0	0	1.474762395	0.00882764	0	0.128256837	0.049022652	0.002416021	0.020591435	0.037801237	0.908339515	1.034751412	0	0.587374316	0.799037256	0	0.419498542	0.006309429	0.137621622	0.095842411	2.352533072	0	0.286748369	0	0.021979076	1.70959927	0.88125281	0.861885577
0	0	2.235414234	0	0.108500633	0.172414694	0.0723945	2.693268908	0.08997759	0.353112514	0.106109986	0.030889697	0.054412123	0.23670423	0.249245409	0.025264107	0.00380917	0.569257272	0.182185487	0	0.639114797	0.151898568	0	0	0.109831197	0.041570392	0.01226546	0.193807039	0.601991414	0.017628335	0.096777889	0.95475631	0.553636458	0.107961141	0	0.146808018	5.309759142	0.050074498	2.668679665	0.008027273	0.937874785	4.570031955	5.750637774	0	0.659488061	0.026796658	0.029238408	0.213359181	0.121892203	3.695218325
0	0.005307919	0.151138267	0	0.835335131	1.484413146	0.304026285	3.578102217	3.085960132	0.025110493	0.062814238	0.03515096	0.107994309	1.682459844	0.398786794	0.054623372	0.168041596	0.74085122	0.092634665	0	0.869071968	0.04493082	0.021016205	0.118265067	1.026232485	0.04448751	0.001753657	0.333496411	0.543034635	0.010071356	0.137344934	0.918337883	1.378125226	0.61478327	0	1.203951943	3.775975153	0.066204372	0.132470052	0.025546191	2.371360738	2.456584534	4.428274234	0.125413648	0.919305193	0.015330209	0.154158118	1.70951614	0.816780803	3.109289003
0	0	0.0471634	0.010209726	0.373580792	0	0.050037257	2.077369473	2.402529018	0	0.097600174	0	0.012066353	0.156571049	0.029921557	0.055365799	0.091836384	0.239161202	0.386660724	0	1.438475144	0	0	0.174433931	0.687323774	0.001445465	0	0.048128956	0.020753413	0.008269697	0.111844277	0.587354377	0.263639278	0.616260495	0	0.202498947	3.062653434	0	0.132843711	0	0.058240039	0.632001064	2.229073604	0	1.197154156	0	0.008415549	2.661905332	1.438512818	1.280523635
0	0	0.088674529	0	0.093680374	0.145356657	0.028645012	0.746313994	1.372822462	0	0	0	0	0	0.049454696	0.012874539	0.000309625	0	0.007416079	0	0.159939599	0	0	0	0.02753034	0.000410823	0.004493101	0.032991181	0.058717885	0	0.016902072	0.161965043	0.22761379	0	0.002307556	0.07887206	1.65524173	0	0.141122885	0	0.066007781	0.416485978	2.728349127	0	0.122247452	0	0	0	0.426056177	0.796748412
1	0	0.471377378	1.689069802	0.103914327	0.799108913	0.024035368	1.810992757	0.832138962	0.070794501	0.104775642	0.981847939	0.039389215	2.722986434	1.370012406	0.044378576	0.019581745	1.3669608	0.068919146	0	4.027807268	0.063928635	0.1847398	0.371457872	0.660861253	0.289673301	0	0.523137227	0.084327272	0.066856272	0.103675983	0.529145212	2.256883518	0.465196852	0	0.333454816	3.241309304	0.05440828	0.126744648	0.063646107	3.249533462	0.534645721	1.566708335	0	0.495991201	0.021907083	1.598066015	1.202138634	0.999822924	2.113884414
1	0.036987314	0.429563746	0.613467958	0.05050129	1.503179555	0.220671225	1.023240136	1.89963747	0	0.028501234	0.239666684	0.020801438	0.748469908	0.529115256	0.016953227	0.061943146	0.654610523	0.180259862	0	2.787503731	0	0.044065789	0.338942137	0	0.100701808	0.269825329	0.267055569	0.02820067	0.019290121	0.092168422	0.118073441	1.088671115	0	0	0.358711611	3.952541822	0.130307378	0.211754266	0	2.641285794	0.174686387	2.470723947	0	0.703005836	0.104691861	0.899765707	1.017061423	1.517433502	1.415877036
1	0	0.268048537	0.115985375	0.131489927	0	0.094182278	0.942866556	1.299404847	0	0	0	0	0.449121064	0.17839133	0.04117041	0.485438574	1.229070822	0.167723372	0	5.289503766	0	0	0	0	0.031445385	0.078559341	0.058064371	0	0	0.02142233	0.032188776	0	0	0	0.734527275	1.518076287	0	0	0	0.210997539	0	2.278276872	0	0.016412634	0.308110282	0.640750713	0	0.424549387	1.299010889
0	0.013812352	1.141785338	0.160571416	0.084100994	2.584566101	0.230780221	1.483343659	4.369444727	0.085558327	0.020168727	0.141424005	0.057585373	0.862016482	0.419635927	0.018828134	0.04406887	0.858597381	0.087265422	0.100399457	0.941081138	0.150665369	0	0.042263498	1.147695979	0.097800001	0.016695122	0.14866898	0.296013387	0.092863381	0.207612741	1.055503273	0.99792808	1.207690445	0	0.406440922	3.909143291	0.041495816	0.152575226	0.00493207	1.418362336	1.957415709	4.46977436	0.306883733	0.536015377	0.0396732	0.777216746	2.083876439	0.432563397	2.314288021
0	0.032401797	2.94973441	0.30410892	0.298415423	2.607420684	0.248438978	2.09362006	6.68985448	0.148208579	0.021419494	0.33503871	0.066404414	1.109834391	0.457104105	0.010403063	0.196677413	0.91551426	0.311573317	0.048281437	2.413562092	0.159576027	0.076222158	0.171644724	2.305699416	0.046627077	0.02784301	0.978775599	0.385650743	0.121553552	0.238189881	1.186727004	1.365592799	1.064450193	0	1.128445336	6.069586168	0.103542301	0.135886393	0.016593892	1.366588257	1.777593655	5.437164456	0.153065574	0.803479858	0.037496713	0.569535803	2.007949594	0.34904487	3.107619617
1	0	0.022697767	0	0.015193847	0.221776345	0.016907448	0.671792182	0.629988939	0	0	0	0.002488538	0	0	0	0.014489309	0	0.024079469	0	1.52735022	0	0	0	0.668036795	0.000965803	0	0.072267719	0.017664429	0	0.159098607	0.003246645	0.038140058	0	0	0	1.551337349	0	0	0	0.060475185	0.018798739	0.659706802	0	0	0	0	0	0.278085133	0.269816482
0	0.013239426	0.976603755	0	0.047668532	0.70771898	0.278211552	1.252662353	2.712692157	0.547054694	0.019933934	0.086360513	0.016562715	0.577576176	0.070077003	0.052752411	0.045920546	0.32745641	0.087907998	0	0.142491686	0.055973504	0.013176998	0	0.884030374	0.027388132	0.017449362	0.179556306	0.10654316	0.011444537	0.17895353	0.481996474	0.519385092	0.288640368	0	0.172769143	4.351653255	0	1.203443132	0.009528792	0.568729563	2.622244841	3.461519422	0	0.493640458	0	0.038080828	1.169512089	0.353602764	1.962414243
0	0	0.680244241	0.152370454	0.482655497	1.286322944	0.347368348	2.785072778	3.200853839	0.217858571	0.059707223	0.350247032	0.047385932	1.46914185	0.266909208	0.040165639	0.135518152	0.980837026	0.03435456	0.132431033	2.824921602	0.150733154	0	0	1.854166192	0.163312824	0.059833034	1.391860047	0.104591096	0.104853418	0.109808147	1.050884817	1.717680495	0.865639204	0	1.306258833	5.927290708	0.118540795	0.891913705	0.01763534	2.244627025	2.09975026	3.512518993	0	0.858080066	0.017775723	0.698462307	1.775745835	0.365611444	3.09703453
0	0	0.009796191	0	0	0	0	0.413492725	0.734277511	0	0	0	0	0	0.009268307	0	0.00026068	0.048937821	0.024824147	0	0.005610218	0	0	0	0	0.022311667	0	0.101688936	0.015822124	0	0.006198266	0.073729216	0	0	0	0.033728515	0.530114873	0	0	0.000942892	0	0.674822378	1.758526973	0	0	0	0	0	0.002742713	0.984258438
1	0.027499956	0.157466856	0	0.06212077	0.281912579	0.385367632	1.360736623	2.78821134	0	0.030155167	0.036685088	0.025648179	0	0.344980523	0.049683582	0	0	0.034893581	1.200103685	1.480319871	0	0.05423221	0	0.304897513	0.010003023	0	0.022470129	0.064485881	0	0.098440641	0.317046428	1.559896841	1.255218721	0	0.113316588	0.794064576	0	0.115942854	0.006826099	1.242508456	0.347704114	2.532710646	0	0.169454906	0.152572071	0	0	1.730803677	2.301583932
0	0.018763539	2.50421532	0.209741208	0.19492271	2.088845055	0.687930243	1.858139753	4.068420563	0.029679909	0.013753389	0.302861182	0.078505233	0.732504169	0.661655048	0.057577692	0.343360427	1.204980488	0.084429994	0.962023156	3.031759621	0.053041276	0.061333029	0	0.074999611	0.079695297	0.020625185	0.249313211	0.366462144	0.020519686	0.227234314	0.179752165	1.051644749	0.793978265	0.006382241	0.858681995	5.762178119	0.152097718	0.155554516	0.013896092	1.076812195	2.744316836	4.05075303	0.809517776	0.922130501	0.088459072	0.232584765	0.403326407	0.56147297	3.149416329
1	0.148301669	0.041193057	0	0.378226199	0.203838615	0.119194517	2.177275821	0.54755205	0.174951133	0.010674852	0.076330101	0.053585186	1.994267318	0.785192709	0.013268939	0.002657451	1.637913677	0.115857761	0	4.894393878	0	0.038348812	0	1.315800483	0.550716153	0.075309674	0.069940082	0.128587267	0.003369381	0.161456916	0.103091261	0.666472003	0.406133693	0	0.27126035	2.823518332	0.10284575	0.304966922	0.001602983	0.860326232	1.420589457	2.113766164	0	0.609630602	0	0.210452877	0.7371653	0.107901825	1.725745344
1	0.009311838	1.168201714	0.041279495	0.138022593	0.367882737	0.257919343	2.221092626	1.028521546	0.086361648	0.091856741	0.131357348	0.032288289	3.386758093	0.253719995	0.059355753	0.207121182	0.914033333	0.091275117	0.683826652	0.829197077	0.039540657	0	0.021490885	0.521566903	0.087632415	0.001540498	0.741663026	0.227411058	0.02955574	0.099338815	0.072030103	1.399956404	0.10806937	0	0.294935292	5.710987604	0.190830419	0.373682786	0.036000038	0.461338034	0.653646928	2.752020428	0	1.024631592	0.006752973	1.070304109	0.213565531	0.926840634	1.940093918
1	0.007375277	0.518228875	0.006299495	0.238989509	1.709394767	0.217966711	1.526684313	4.854363327	0	0.04001773	0.245121371	0.023074377	1.160990746	0.204375745	0.01006166	0.061142295	0.765474207	0.094903334	1.026246013	4.458908015	0	0.014643701	0.033873936	1.95717983	0.126607222	0.009726784	0.525019439	0.085249829	0.015249703	0.080171052	1.388306746	1.531185743	0.167529645	0	0.414630986	4.020138754	0.140918072	0.59702813	0.01028939	1.06452039	2.105176019	3.83280431	0	1.097357835	0.010675425	0.162155189	0.91379093	0.150940339	2.737732655
0	0.012959115	1.580961088	0.040188433	0.115537868	0.78672416	0.477581098	1.86919899	3.830417712	0.137880394	0.028295811	0.154068323	0.024064409	0.903403133	0.270496993	0.00689621	0.009427635	0.752382843	0.091653987	0.032147029	2.644746409	0.207737886	0.008611468	0.059113242	1.170250151	0.076381605	0.001431119	0.441672393	0.265657915	0.056602801	0.068176289	1.279021405	0.666533109	0.100653884	0	0.517678566	4.477165387	0.128368471	0	0.002493046	0.819380715	2.221285689	4.111854217	0.199394552	0.893027378	0.012521435	0.27432221	0.917850527	0.181118788	2.478662504
0	0.047959577	0.124899085	0	0.051339047	0.130618633	0.111928551	1.77624574	0.721188903	0	0.071779222	0	0.002837996	0.2322836	0.038961015	0.057120524	0.071290018	0.220159163	0.184824902	0	4.044198911	0	0.024065486	0.05543308	0.38957839	0.006596476	0.004017301	0.024648644	0.011537333	0.004206677	0.201973451	0.029356718	0.085573823	1.149343029	0	0.285548006	1.46188472	0.022019301	0	0.002001631	0.179548623	0	1.314885323	0	0.612625253	0	0.075178765	1.169473591	0.270345192	0.903987975
0	0.014123728	0.056591969	0	0.044926496	0.287642372	0.170210854	2.747531677	5.538200208	0.098005426	0.027006879	0.100859203	0.081179657	0.775525426	0.390352815	0.038250137	0.076260473	0.847764404	0.189473411	0	3.344946323	0.172035526	0.01405715	0.032525753	2.734278753	0.235055475	0.068594293	0.341204522	0.077128211	0.00977582	0.588141675	0.050882302	1.803231374	0.773207319	0	1.016792108	6.42283964	0.063174458	0.253999141	0.047593021	0.333258229	1.019701819	2.869836207	0.313132619	0.766258004	0.020422246	0	0.447424446	0.199367726	2.501253596
0	0.028808525	0.072862262	0.004960356	0.065834772	0.346432709	0.560660833	1.978170629	2.154219419	0.054403495	0.098741168	0.023177551	0.009461337	2.059643017	0.199238069	0.057130035	0.005539299	0.837519789	0.140950578	0	5.845625523	0.049100309	0.011537839	0.026727022	3.26790133	0.036358702	0.163237776	0.715108316	0.034151754	0.006020432	0.449422067	0.052135607	1.153921965	0.661273763	0	1.645698294	3.231605218	0.206858948	0.073988777	0.009054943	0.532240984	0.296904635	3.206256157	0	1.866830126	0.008408764	0.117847509	0.582039055	0.127757105	2.250648147
0	0.004305795	0.291492434	0.007344985	0.169016657	0.5550909	0.362155314	0.964943735	2.324859187	0.192040485	0.030440785	0.005759432	0.029833874	1.427040026	0.101135864	0.070854876	0.003520621	0.493845967	0.037897748	0.237738481	2.997481322	0	0	0	0.936426838	0.052808997	0.046209049	0.342764931	0.047356679	0.01924261	0.075291838	0.088987004	0.451495676	0	0	0.529001971	3.724974477	0.141902397	0.527987661	0.002477582	0.592871562	1.72088358	1.750173179	0.102521262	0.723966118	0.012444038	0.083948523	0	0.259729846	1.300871376
0	0.017075716	0.128309527	0.003661893	0.584749602	0.678816992	0.473370477	2.122417799	2.652598999	0.040341513	0.482269301	0.218251146	0.029220859	2.859159096	0.236803005	0.131611952	0.319824794	1.247529107	0.246863409	0	0.767572153	0.205735758	0.033792729	0	1.138274659	0.039812441	0.022496056	0.313582917	0.092832699	0.018430754	0.270042898	0.041192336	1.989314122	1.515669347	0.004356614	0.339606516	4.090167535	0.169410063	0.208294822	0.044462465	1.104238185	0.349363303	2.759814815	0.371132075	0.70463175	0	0.252849834	0.2869113	0.6528041	2.167913877
[truncated: 394 more columns]
