# Supplementary material for: Ensemble deep learning enhanced with self-attention for predicting immunotherapeutic responses to cancers
Source: Front Immunol. 2022 Dec 1;13:1025330. doi: 10.3389/fimmu.2022.1025330 (PMC9751999; doi:10.3389/fimmu.2022.1025330)
Supplement: Supplementary file 2 [file DataSheet_2.csv]

response	ZNF883	ZNF786	ZNF630	ZNF426	ZNF385B	ZNF300	ZNF285	ZNF232	ZNF189	ZMYND19	ZHX1-C8orf76	ZFYVE9	ZFY	ZFX	ZFP37	ZC3HAV1L	ZC3H12D	ZBTB8A	ZBTB40	ZBTB18	YIPF2	XIST	XIRP1	XCR1	WDR6	WDR27	VAPB	UVRAG	UTY	USP9Y	USP33	URB1	UBE2L6	UBE2G1	TYRO3	TXNRD3	TXNIP	TXLNGY	TXK	TTL	TTC8	TTC26	TSPAN7	TSIX	TSC22D3	TRO	TRMT5	TRIM22	TRIB3
1	2.847225	4.962325	3.880818	3.365778	2.462864	4.416017	5.749154	5.898768	9.61698	7.932863	3.309634	7.892669	2.443481	9.140678	2.801053	12.256516	7.14739	6.687639	7.263823	11.713184	10.536132	11.722033	2.464889	2.810532	12.73033	6.426941	11.718012	7.993469	2.660352	2.323877	10.804132	11.033235	9.449961	6.27388	7.149179	3.555315	11.965874	2.565931	3.143305	10.11848	6.764044	5.050238	6.789582	8.816798	7.152361	4.958036	12.382475	10.228623	8.353575
1	7.486578	4.791142	3.60119	4.962594	2.413074	4.081987	7.502905	6.21045	10.674817	7.055988	4.024735	8.326459	2.385133	10.247141	4.196923	12.316724	6.921534	7.130902	7.621616	9.562305	9.740893	12.349005	2.4098	2.781294	12.96583	7.007883	12.720533	7.09851	2.380556	2.30804	11.595338	9.735364	7.040802	9.845995	3.371711	5.082895	12.508273	2.404499	4.557062	11.764904	6.952225	8.234541	9.347846	9.47031	7.148276	7.384655	13.590206	8.751623	5.456642
1	8.726707	4.573683	5.076465	5.29588	2.408952	6.009137	9.254443	6.891691	9.835468	6.623442	4.001831	8.707799	7.577675	9.868748	4.36482	11.491641	6.17086	6.375602	8.102942	11.027707	8.879125	2.25764	2.389378	2.162911	12.82646	7.959676	11.055624	7.48748	7.668688	9.372103	11.735874	8.006617	7.93837	9.12463	3.131899	4.788292	11.648255	8.659075	2.876676	11.795788	7.172535	6.601568	6.406368	2.190725	7.62858	6.972702	13.234299	9.222684	8.578553
1	7.500797	3.254761	3.5451	4.525731	2.43878	5.629871	8.334183	7.22561	8.116566	4.785861	3.022386	9.202962	7.846157	9.694408	3.561307	11.758867	5.199298	6.32523	8.606331	10.905094	9.018785	2.474645	2.506134	2.266579	12.827544	8.225395	11.892435	7.452715	7.926454	8.798999	11.837019	10.200344	8.592733	9.993816	5.360936	3.294478	11.614839	8.176896	2.286163	11.738159	8.147685	6.040355	9.665459	2.239958	9.206995	6.455945	13.136186	8.95573	6.307225
0	4.007949	3.598021	4.769116	5.332168	4.771082	2.348888	7.995817	5.044724	9.099866	5.983479	2.886066	8.802276	6.355441	9.617502	2.336758	9.324741	10.378135	5.280327	8.256823	11.92906	9.521508	2.179864	2.408758	3.053447	12.733752	6.276787	11.555256	8.65458	6.027334	7.983701	11.700633	8.046791	9.215154	9.75085	3.253378	2.852706	12.885573	8.263713	4.905037	9.347357	4.562922	2.675956	8.401089	2.195635	9.841553	3.370409	13.4486	9.874396	3.638992
1	5.998238	4.320473	3.853956	4.121165	2.306921	6.350604	6.016734	6.479032	8.873094	4.804888	4.262785	7.053086	7.030314	9.312279	4.56588	10.901429	9.159859	5.263057	7.752276	11.554875	7.34259	2.168657	5.018623	2.713832	11.91522	5.622404	10.368126	8.849337	6.128494	8.198795	11.369757	8.816965	10.427882	9.63077	3.114324	3.621218	13.268658	7.77638	4.912586	10.283904	7.371657	6.1949	6.221147	2.186928	8.273237	5.628815	13.275793	11.639584	4.914351
0	3.1119	3.684513	2.907979	3.351004	2.441074	3.555935	6.435968	4.807626	8.789979	5.52731	3.888083	7.837829	2.375314	10.653465	3.059847	11.318748	9.864877	5.197864	7.634589	11.964281	9.419125	11.535602	4.327921	2.807787	12.302385	6.864627	10.475696	8.837447	2.981531	2.304345	11.917909	9.287067	10.759423	10.420943	3.246581	4.027035	13.100015	2.438937	3.737475	10.47757	4.559249	6.039349	8.922672	9.434263	8.575871	4.833841	13.539685	11.70647	5.154417
1	2.51821	4.083131	3.74062	3.703165	2.443159	4.194098	8.343419	7.004258	8.677367	6.312418	4.016014	7.983271	7.492718	10.247558	2.788808	11.257616	9.946976	5.464185	7.7286	11.623869	9.013111	2.200255	2.86668	2.867711	12.514658	7.663747	10.977699	8.447867	7.512529	9.715568	11.393092	9.800648	9.382691	9.893657	3.543183	3.553544	12.580155	6.852588	3.126521	10.565877	6.354654	5.529847	5.916453	2.195653	8.874577	5.712469	12.922408	11.28835	4.886543
0	2.515821	2.282993	2.598963	3.64113	5.214941	4.112592	2.950515	5.861206	8.544095	4.609645	4.015661	7.084704	2.36678	10.082465	4.059974	11.244988	8.60004	6.248315	7.63596	10.988943	7.074835	12.314346	3.796859	3.232764	11.444703	7.170181	9.748865	8.615991	2.393523	2.296414	11.74257	8.667873	10.49871	9.275301	2.175365	3.408223	13.187748	2.445323	3.802682	10.299475	6.422767	6.749256	8.392652	9.296596	9.078735	5.800331	13.525822	11.611761	5.156175
1	3.185863	3.080628	4.023371	3.25834	2.525947	3.952626	6.804895	5.943089	8.688328	7.222703	4.023074	7.902682	2.375509	10.000598	2.822475	10.421799	9.347874	4.741572	7.02874	10.195885	9.662288	12.116862	2.459582	2.806403	11.478578	6.426579	9.075536	8.921228	2.369899	2.298727	10.654419	9.067609	10.512288	9.183197	3.252905	5.40778	12.043831	2.39181	3.483166	11.00309	7.149757	5.969694	7.965871	8.761149	8.806362	5.22468	12.985944	11.27754	7.305983
0	3.890419	3.981497	2.761521	2.269063	4.17345	2.353711	9.121897	6.494788	9.020668	5.846537	4.022918	5.372376	2.36391	10.722654	2.792927	10.356653	12.275493	4.594913	7.963581	12.441965	8.970412	12.027881	2.459297	3.912661	12.758524	6.867451	8.720716	9.223192	2.380973	2.294102	11.322177	8.705842	10.168561	10.371911	2.176202	2.582704	12.809962	2.443115	5.855698	8.553517	3.102635	3.901331	7.086624	9.217765	8.380368	2.870305	13.422539	12.087106	3.409094
1	3.630068	3.548216	2.688636	3.350633	2.435869	3.861184	4.912013	5.368752	8.160543	6.935506	5.288859	7.801501	2.32634	9.1872	2.497462	10.766685	10.424405	4.589936	7.834277	10.51643	9.552347	11.290514	2.945881	3.176556	12.570403	6.422746	10.280691	8.725363	2.329701	2.278237	11.105425	9.47012	11.024901	9.254446	3.786392	3.408034	12.464937	2.383227	3.271767	10.541536	5.424087	4.934943	7.58676	7.471813	8.54312	4.914018	13.348124	11.450522	5.880262
1	3.577107	3.819509	2.353345	2.307655	2.445518	2.356696	7.232891	6.660982	8.850826	7.41182	4.025903	8.541081	2.403724	10.402071	2.568139	10.62375	11.042907	5.55218	8.358442	12.242352	9.92012	12.182891	2.487593	2.848531	12.264306	7.849066	10.599981	7.992527	2.39861	2.310329	11.662788	10.789755	8.796504	10.423597	2.179094	5.07541	11.823199	2.482472	4.313482	10.977692	4.940254	5.903189	7.180876	8.623098	8.41362	3.83936	13.338635	11.787912	6.684421
1	5.276311	2.935923	2.489631	3.679676	2.444505	2.436516	8.854668	6.572697	8.761499	5.20989	4.049306	7.844746	7.828367	9.788799	2.340614	11.244925	8.677669	5.254606	7.088445	9.726865	9.496167	3.50827	3.811923	2.808597	12.517951	6.827044	10.035979	7.939217	7.370916	9.364991	11.964171	10.384572	9.615249	9.563699	2.983667	4.000558	11.504891	8.749551	2.325854	9.78603	6.208959	6.695123	4.546557	2.289501	7.452817	6.156629	13.14606	11.018615	4.226334
1	3.212889	4.790673	2.68549	4.550114	2.409922	3.94177	8.161858	6.830442	9.551278	7.171429	4.623366	8.438803	6.826776	9.264291	4.392563	11.061896	8.934805	6.72965	7.176588	11.063183	7.888771	2.191537	2.459523	2.71449	12.825886	7.00007	10.906901	8.640017	7.246971	9.047287	11.272282	9.546664	8.831383	9.73792	3.249091	4.274781	13.140646	9.189303	3.165117	10.835558	7.155114	5.875389	7.754576	2.189702	9.030699	5.161622	12.844432	10.797233	6.553498
1	4.605583	3.370279	3.577379	3.764881	2.533264	4.458413	6.616715	6.612368	8.663016	6.439625	3.986427	7.395072	2.32779	10.333524	3.461583	11.68378	9.660226	6.463736	7.981267	12.08049	8.678359	12.354428	2.456872	2.802029	12.505685	6.409726	10.62602	8.704139	2.340112	2.2795	11.391462	9.049449	9.214826	10.352467	2.79347	2.903099	12.676157	2.383356	3.350526	10.617711	5.012489	5.516947	8.418558	9.559417	8.893113	4.336489	13.238838	11.467264	4.543205
0	5.593864	3.000129	2.989122	3.79198	2.426794	4.825441	6.69843	6.382762	8.440832	5.723914	3.167838	7.988159	2.350866	10.045913	3.882377	11.207277	8.5843	5.841433	8.122504	11.383711	7.605773	12.262712	2.456451	3.25411	11.759915	6.594297	10.680702	8.697936	2.35822	2.287965	11.643362	8.637145	10.440913	9.691734	2.1858	3.42582	13.350836	2.354334	3.369082	9.900378	5.845001	5.534999	6.061473	9.682499	8.881872	5.114795	13.416426	12.152228	4.608817
1	6.040322	3.71153	4.442801	4.591933	2.443279	3.871818	8.292391	5.854979	9.595575	7.212642	4.467572	8.265063	6.761439	9.79772	3.269163	11.274668	6.433167	4.596939	8.613347	10.752431	8.960298	2.202867	2.461651	2.701367	12.345531	7.675533	10.782852	7.328529	2.67571	2.481679	11.615606	9.400675	8.726653	9.037776	3.307912	5.650651	11.583944	2.724995	2.268609	12.172856	6.58465	5.912362	4.833338	2.198319	8.543088	5.877415	13.282695	8.276255	6.198556
1	3.442446	4.745895	6.058816	3.756528	2.442608	4.384544	9.682318	5.304669	9.869064	6.05158	4.232474	8.386212	2.373554	9.796676	3.477138	11.233937	7.828815	5.61115	8.393624	11.401685	9.611415	12.742456	2.407175	2.800563	13.253086	7.846607	11.813598	8.12988	2.398918	2.303337	11.536911	8.563688	9.778793	8.114244	3.252454	3.665483	11.347963	2.467217	3.372591	12.571103	5.526856	5.558811	4.577484	9.132511	7.4171	7.270115	13.244144	9.383492	6.240248
0	2.751909	2.999391	3.846205	3.337521	2.332625	4.499642	8.486563	7.179945	8.071875	7.186553	4.029069	6.86298	7.17241	9.742394	3.301611	11.298905	9.783658	3.617687	8.504056	11.925142	8.957878	2.190329	4.171751	2.212682	12.356168	7.470875	9.439524	8.690432	7.343885	8.485506	11.925065	8.248453	11.125998	9.461518	3.204794	3.984555	13.060911	8.683883	3.257225	10.196456	4.930178	5.513718	11.074678	2.189687	8.52319	5.26861	13.079402	11.642882	5.147993
0	2.757398	2.500784	2.564509	2.853387	2.432626	3.460176	5.407236	5.76691	7.93759	5.914624	4.543716	7.840091	2.358646	10.430477	2.862225	11.580076	10.05284	4.699414	7.691463	11.583167	9.146992	10.790648	2.391622	2.806628	12.713485	6.94617	9.502627	8.413414	2.371956	2.294493	11.592917	9.390967	9.267011	10.457196	3.251443	3.422486	12.180139	2.442527	3.132821	9.45387	3.767873	5.28695	4.757624	7.582516	9.359068	4.861607	13.144219	11.249162	5.042714
0	2.571311	3.510737	3.889677	2.53171	2.496541	3.455349	7.819011	6.328015	9.481241	5.14445	3.239191	7.850043	2.436768	10.740495	2.476792	11.259941	6.817837	5.28941	8.681214	11.167409	7.754549	13.247762	3.038093	4.129406	13.007943	6.877258	10.319127	8.664982	2.601117	2.34495	12.218709	9.679225	9.833376	8.823222	3.261903	4.810637	12.216402	2.479944	3.13222	10.887282	6.694824	5.575031	9.974411	9.762516	8.384444	6.40565	13.391915	10.452296	5.880679
1	3.083222	3.833678	4.52315	3.670707	2.442952	4.091402	6.439716	7.522865	8.81729	5.421499	4.686619	7.110597	2.383067	11.207	3.269794	10.735368	10.591469	5.241816	8.11813	11.949281	8.142673	13.059128	3.504414	4.425969	12.136173	7.053435	9.874726	7.989266	2.398418	2.296917	11.586473	10.459831	9.280737	9.306032	4.503182	3.484557	12.453551	2.44666	4.202309	10.812144	7.243219	6.857499	9.76501	10.61413	8.120621	6.078656	12.918819	11.428512	7.545819
1	3.387824	2.951659	6.635564	4.763895	2.443039	6.00675	6.575353	7.998139	9.0861	5.986323	4.458494	8.934738	2.381037	9.702861	2.808031	10.469141	6.204348	6.854315	8.703638	11.309638	8.530092	9.777076	2.408278	2.805701	12.963149	7.726925	11.593908	8.470645	2.440995	2.302433	11.902166	9.98049	8.712217	8.933674	3.669466	3.58237	11.652955	2.479359	3.13858	11.238498	8.461783	5.657736	8.668514	6.354936	8.202428	6.008016	13.223882	9.397819	6.080064
1	4.027577	3.88363	3.881377	3.207336	2.639382	5.03304	4.278282	6.414675	7.648902	5.447012	4.689841	8.051392	2.330888	9.992741	2.392783	11.19688	9.318335	5.520375	8.305523	11.552871	8.070749	12.566927	2.455222	2.739746	11.739674	7.241038	10.129458	9.177742	2.353282	2.286334	11.474949	8.912366	9.183385	9.496	3.244267	3.042303	13.066575	2.434157	3.133695	10.255563	6.688378	5.638981	6.302862	9.45347	9.092744	5.398625	13.193602	11.233409	5.042481
0	2.612739	3.725351	3.638518	2.515937	2.43836	3.725031	4.423234	7.491157	7.860222	5.010234	4.015242	6.933562	2.320894	9.980127	2.451392	10.84501	9.84	4.605076	9.268731	11.407071	8.027953	12.430732	2.454184	3.641331	12.450565	6.855345	10.685498	10.083565	2.32571	2.275662	11.484466	8.791385	11.167158	9.586435	4.146137	3.560912	13.0854	2.375272	4.243291	10.188727	4.87412	5.275754	5.656583	9.825441	9.089086	5.457756	13.181002	11.475758	4.617962
0	3.896224	2.871362	4.514508	3.818644	2.441197	4.762785	6.483557	5.978286	9.04824	5.48446	4.020441	8.594254	2.350588	10.330086	3.97761	10.688682	5.84147	5.468372	7.677182	10.760851	5.485168	12.10673	2.423572	2.759446	11.639975	6.583116	10.266688	8.208356	2.365638	2.289165	11.453817	8.461157	9.222119	9.977966	2.17385	3.747258	13.244019	2.427157	3.138816	9.525228	6.258348	5.645872	6.327728	8.912369	10.819495	5.703533	13.078111	11.197754	2.696617
1	3.581124	5.480752	5.025136	2.925287	2.463177	3.477981	8.222508	6.569046	9.817027	8.017657	3.965412	8.814721	7.058107	8.648205	2.790502	10.483104	9.145636	5.713326	7.926797	10.512278	9.88545	8.114182	2.391305	2.815971	12.543962	6.93932	11.101323	9.226311	7.66352	8.145578	11.522623	9.164063	8.364803	9.007224	3.484269	3.319922	12.092747	8.396948	3.166936	10.778782	5.758477	4.961619	6.779135	2.581688	8.915478	5.261968	13.181459	9.118068	4.99817
0	3.244796	4.325513	3.600277	3.451918	4.588392	3.867014	8.632352	6.296361	9.182706	6.883687	4.032048	8.589595	2.360408	9.970517	2.91673	10.817567	10.023897	5.278873	8.529136	10.874487	9.202711	12.218088	3.252676	2.806145	12.43236	7.758865	10.941656	8.521691	2.387843	2.291961	11.589259	8.990786	10.46075	9.132825	3.248476	3.220134	13.019591	2.443037	3.261211	10.549066	5.201332	4.19628	8.986887	8.491654	9.086619	5.062617	13.255714	11.01999	5.044875
0	2.812731	3.470923	4.766389	3.407013	2.597021	2.481635	3.966248	4.794984	8.103437	5.229344	3.719654	7.795041	2.418067	10.749431	2.88398	11.600736	9.594914	3.607882	8.754576	11.759448	8.12768	12.9855	6.067721	2.993083	11.408435	7.644527	10.795825	7.993602	2.5341	2.321268	11.895701	8.998799	11.125585	9.99746	3.150885	3.593217	12.390733	2.491541	3.152582	10.240225	7.123337	5.776616	10.134123	9.535981	10.114513	6.319599	13.553037	10.858565	5.049687
0	4.686765	4.83156	3.487243	4.768068	3.893053	2.694354	8.734547	5.906103	9.742482	5.745397	2.84516	7.510114	2.433024	10.842287	3.471269	9.015864	12.074851	3.573301	8.749273	12.587878	8.860895	12.218153	2.415607	4.297364	12.728343	6.498419	10.752859	9.401322	2.540303	2.321317	12.077369	8.427063	10.190887	10.15159	2.728076	3.116231	13.121244	2.561199	7.574876	10.132331	4.37338	4.552145	8.618104	8.805353	10.039269	3.182778	13.572476	11.638557	5.30903
0	4.417107	4.149116	2.524954	3.773967	2.367253	3.973651	2.945875	5.773759	7.832103	6.135397	4.094016	9.215315	2.329845	9.772743	2.778309	10.047564	9.004662	6.425742	9.23133	9.56678	9.636414	13.002245	4.925846	2.73905	12.622339	6.623046	11.062989	8.87133	2.33704	2.282855	11.860617	8.98669	10.100704	9.276659	3.739418	3.618391	12.784263	2.338522	5.245038	11.354164	6.026396	5.484715	7.107754	9.830809	9.102224	4.949123	13.260023	8.613941	5.197586
1	7.917725	4.294163	5.728273	5.57066	2.443286	4.57325	8.898441	7.538002	9.564347	6.143556	3.454093	9.327768	8.321198	9.885546	5.974705	11.341476	3.735074	7.254581	6.717427	11.040172	7.348958	3.29135	2.459831	2.805987	12.399293	7.348635	11.111399	8.131434	8.445708	8.91071	12.179106	9.306634	9.570791	9.174917	3.252677	4.844044	10.601883	7.448054	3.137365	11.579266	8.535302	6.071792	3.883761	2.33747	9.531337	6.07992	13.348182	9.348733	6.240762
1	7.284542	3.550196	2.536832	4.552715	2.629775	4.452767	9.487473	6.392701	8.647004	5.686401	3.354759	7.944249	2.528341	10.24792	4.446903	11.377376	3.188652	2.537495	7.584476	9.12314	9.393568	9.975642	2.395252	2.946659	12.693691	6.498919	11.393353	9.348157	2.557429	2.640787	11.767137	10.123448	8.011074	10.187078	2.578341	3.506061	12.891259	2.509238	3.143457	12.163155	6.887393	5.601309	2.981654	8.601417	3.029588	3.185601	13.559253	6.840436	4.660285
1	2.77918	4.729542	6.033639	4.465807	2.511418	2.43684	8.078487	8.086082	8.179335	6.11946	3.868567	8.691894	2.419435	10.230726	2.186757	10.591706	6.48463	6.830974	7.770219	11.665371	10.124789	10.667954	2.83375	2.725969	13.024798	6.376796	10.109237	8.458929	2.475537	2.316599	11.516437	10.579802	9.173842	10.025942	3.566483	6.0151	13.165165	2.474011	2.222694	11.903519	5.673765	6.145116	9.947784	7.591712	8.777986	6.256418	13.618264	8.512763	7.251438
0	5.425069	3.57489	3.87619	3.823179	2.444605	2.99725	3.445067	4.910074	7.960283	5.783277	3.653168	8.888599	2.404918	9.997086	2.499178	9.958419	8.934445	5.692843	8.074973	10.754011	8.154857	12.769555	2.392894	4.368464	11.618668	7.126801	10.922475	8.496349	2.506517	2.316183	12.542909	8.776557	9.267202	9.604255	3.157953	3.541456	12.874752	2.504012	3.146171	10.786705	6.565423	5.531234	7.061471	9.830445	9.133525	2.899901	13.227602	10.502475	4.054729
1	5.554769	3.763183	6.063174	4.081006	2.631202	4.131462	7.99242	7.302011	9.542058	6.478278	4.028524	7.84922	7.583223	8.557464	5.470152	10.257406	9.135156	5.462559	7.628157	10.026161	8.614944	3.337874	2.463316	2.985666	12.188666	8.125908	11.096056	8.326611	8.240946	7.473837	11.254772	8.615092	10.920355	8.421413	3.146102	2.592289	13.148857	8.303108	3.148965	10.46197	4.669482	4.381196	3.996034	2.36535	10.309441	5.12314	13.04544	11.276727	5.282082
1	3.933433	4.889831	4.562973	4.00074	2.38453	3.513375	8.756753	6.503134	8.594853	7.523995	4.695446	7.127585	6.104127	9.989522	2.328954	11.256091	11.542964	5.350943	8.986243	11.485283	9.619978	3.520167	2.456986	3.458885	12.836403	7.883447	10.884326	8.429461	6.266011	8.130812	12.032831	8.57415	10.617813	9.72371	2.520111	4.14216	12.145708	7.961122	5.881778	10.607274	5.664072	6.298557	9.857424	2.193902	9.280192	3.09135	13.695089	11.026103	4.908522
0	5.512895	3.220798	4.414342	3.730902	2.398902	4.07338	6.031102	5.679338	7.869493	5.11297	3.412117	6.349484	2.302421	10.112856	2.914787	10.402673	11.198801	3.672115	8.411982	12.143909	8.183014	12.869137	2.451367	3.065896	12.169267	6.994162	10.062245	8.890258	2.2985	2.26693	12.017266	8.909	10.291242	9.441273	3.390711	3.077246	13.155591	2.366334	4.767249	10.504018	5.516372	5.545763	10.14379	10.288001	9.173624	5.34641	13.184598	11.902894	4.821773
1	3.307763	4.222174	3.875531	3.213649	2.444862	3.04699	6.691615	7.036319	8.918918	6.471847	6.261276	8.076604	2.401977	10.027842	2.442998	11.945339	6.509176	5.589381	7.682739	11.171349	8.197557	12.9442	2.461399	3.450025	13.019672	6.415758	10.227626	7.60625	2.504608	2.315467	12.035205	9.940539	9.248848	9.308741	4.412224	4.892778	11.267845	2.770803	3.141872	10.924398	7.71208	5.677986	5.943679	9.166656	9.201021	8.159129	13.173047	8.095167	5.157138
1	4.80658	4.236149	3.950084	4.30813	2.379132	3.861673	7.592236	5.872589	8.076039	6.453932	4.008446	8.02249	4.139176	9.503973	3.304204	11.094239	5.322735	5.775191	8.390771	9.921451	9.854901	2.176853	3.33736	2.719218	12.63259	7.437417	11.453488	7.851115	3.775324	4.999266	10.663152	8.326646	8.371533	9.61235	5.013336	3.829939	10.2457	4.788387	2.313957	11.787822	3.232569	5.983904	8.233625	2.193626	7.470687	4.655638	13.376842	7.851564	8.114977
1	3.276288	3.607436	5.702299	5.299967	2.445459	2.687894	7.494572	3.282636	8.96276	6.151649	4.16597	7.676887	7.18796	9.331849	3.470639	11.277962	6.698996	5.285263	7.648918	10.78407	9.950382	2.922127	2.413505	2.784147	12.868797	8.207058	10.949073	8.635824	7.307197	8.67748	11.41562	9.732081	10.334956	9.838024	3.4993	3.884684	11.905453	7.520814	2.776015	10.859671	7.619573	5.496471	8.815394	2.199141	8.265231	5.655308	12.926178	10.778733	4.708289
0	3.506652	4.065582	2.778326	3.368283	2.474228	2.503948	5.587794	4.357515	8.083708	7.481437	2.731976	6.859108	2.607387	9.754032	2.527122	11.101402	10.6494	5.35271	8.127056	11.608484	10.781211	11.220733	6.932699	3.917567	12.741493	8.231355	10.964811	7.180708	2.817912	2.34903	10.991269	10.47056	11.103421	10.622828	3.175079	4.973064	12.628964	2.48381	3.225186	10.408722	5.159153	2.978585	9.965479	7.462424	8.919446	2.876096	13.75081	10.411233	4.930001
1	3.153773	4.261241	5.980842	4.335044	2.448273	4.668162	9.669974	7.039837	9.627705	6.937278	7.32824	8.668306	6.789745	9.757861	3.418142	11.35698	8.710872	3.743727	8.206066	11.67365	9.443182	2.62148	2.457133	2.721087	13.111978	9.008931	11.882117	8.658306	5.798165	7.734537	11.725364	9.938399	8.256078	8.960842	3.952716	3.794137	11.922258	7.961979	3.139213	11.208871	5.630191	5.494436	6.395495	2.194591	8.032007	7.808018	13.27833	9.226749	7.008886
0	4.674497	4.011609	5.498062	4.110558	2.445183	5.362748	9.966486	6.92022	8.758975	6.978761	3.328049	7.844848	7.099694	9.46792	2.877179	11.339281	6.384211	4.640685	8.541962	10.684092	8.966389	2.182394	2.393314	2.80835	12.782149	6.915728	11.728179	8.030873	5.378265	6.872414	11.484668	9.838531	8.99852	9.305782	3.256103	5.288811	12.438037	7.133751	3.143292	11.4085	5.802146	5.816822	8.780524	2.198345	7.984774	5.165841	13.195072	9.067193	6.052605
1	5.955004	4.89438	5.70612	2.256233	4.093111	5.30366	7.933314	8.62552	8.402981	5.366231	4.012186	7.994408	2.348661	10.889657	3.754551	11.807859	9.654421	5.838703	8.575145	10.999411	8.019274	12.585805	2.965084	2.805576	12.560707	7.628712	10.774206	8.869383	2.359484	2.291053	11.563853	8.95733	8.371315	9.404273	3.250374	4.874522	12.432081	2.428736	3.130155	10.9418	7.252554	5.647033	7.264917	9.54997	7.383203	5.654869	13.460444	10.518347	6.4207
1	2.765158	4.637698	3.601159	4.238692	2.807973	2.435402	8.519374	7.084418	7.93293	6.22336	4.495367	7.340985	7.658785	10.076642	2.703081	11.767942	9.62824	6.722401	8.05401	11.356182	9.916615	2.2352	3.304512	2.816272	12.492093	6.495813	10.55761	9.155954	6.579671	8.544605	11.506905	8.613995	11.829292	10.406424	3.442121	3.515001	11.625154	4.534154	2.218969	10.872559	6.001175	5.388988	4.329587	2.360251	6.891279	3.169589	13.331092	12.069366	5.423308
0	4.972888	3.545929	3.10598	5.016158	2.382504	4.209613	4.10041	7.025138	8.73212	7.028023	5.715568	8.199549	2.350785	10.312698	3.686761	7.918679	9.199976	4.787925	9.224054	10.850003	9.003644	13.662269	4.055502	2.759082	12.509302	6.441627	10.572197	9.492676	2.358138	2.287862	11.372001	10.184207	9.994311	10.521063	2.874738	3.477341	12.748928	2.427833	3.909778	11.21442	6.747825	5.925654	7.442998	11.240581	9.022936	7.020321	13.443173	10.394569	5.308587
0	3.18161	3.524718	4.208633	3.920433	2.443467	4.295585	6.866066	6.659853	8.699342	5.412455	4.016507	6.959398	2.39298	10.025078	2.425648	12.115923	9.561314	5.280808	8.211382	11.605225	8.574926	10.613187	3.325433	3.350762	12.04835	6.557043	10.11142	8.272004	2.417018	2.305428	11.364208	9.141249	9.374449	9.904861	3.156006	3.233279	12.410147	2.447912	5.566237	11.762987	6.865169	5.908952	5.652014	7.27762	8.059382	5.913417	13.170599	11.226664	5.386792
1	7.835733	4.088643	6.321186	5.822791	2.442784	6.270584	8.514746	7.990576	9.508047	6.607637	3.263559	7.907742	6.638396	9.997086	4.963399	12.236373	8.627943	6.867264	7.675204	11.770016	8.998393	2.17991	2.923118	2.417434	13.192664	7.084593	11.395245	7.400643	5.577606	8.472654	11.735765	9.026049	8.366828	9.422067	3.252239	3.923346	11.90781	5.616624	2.217836	11.159519	5.990669	6.984092	9.066004	2.195882	8.56171	7.78946	12.973996	10.938516	4.88464
1	4.875993	4.775671	3.842944	4.335244	2.372648	6.099514	9.013653	6.448783	9.699231	6.888973	4.015202	8.295763	2.321171	10.365748	4.60116	11.592021	8.838812	5.090978	7.476428	12.150001	9.38025	12.529658	2.398158	2.715455	12.921729	7.315741	10.768605	7.525138	2.310318	2.277766	11.542999	10.391704	8.490546	9.711863	3.624922	4.939675	12.390733	2.391458	4.37747	10.274109	6.734893	6.558596	4.874942	9.809441	9.761649	6.312937	13.064169	10.47074	4.825836
1	7.800374	3.843001	4.428576	5.368495	2.379506	5.435798	7.770646	7.793499	9.692173	6.950828	3.606474	8.44441	8.322419	9.721326	4.696477	10.467758	4.401619	6.345147	7.975267	8.303576	9.513273	13.403302	2.393066	2.719654	13.479443	8.524757	11.985934	8.223646	8.7577	8.946913	11.80328	8.967482	8.654328	8.515155	2.540281	5.390543	9.312487	8.787915	3.381106	12.10853	7.668644	4.463184	2.446134	9.774834	4.496664	7.654346	13.443458	7.467184	6.843479
1	3.490441	3.364401	4.096683	6.421342	2.44382	3.954234	7.984671	5.97162	8.53701	6.359381	4.189833	9.245265	2.399067	9.209185	2.791648	9.20675	5.120751	5.801032	8.444447	10.026505	9.936214	12.665905	2.460183	2.83297	13.285552	7.288393	10.531509	7.990376	2.610473	2.310736	10.664241	9.40431	8.617454	8.893209	4.819368	3.526019	11.749562	2.480264	3.140568	9.001603	4.659025	5.157382	4.099153	9.511118	8.78705	6.792261	13.189471	7.952448	6.01944
0	2.652232	5.726205	2.336168	3.800773	2.700318	2.354998	2.734767	5.538733	8.031215	6.617943	4.022055	8.373288	8.549846	10.165252	2.18323	9.813146	4.437854	3.040499	8.692773	11.958681	7.551359	2.759197	2.459924	2.722388	11.690068	5.905541	10.820915	9.645665	3.031064	5.67836	12.389639	9.275983	11.104296	9.529926	3.141938	3.517544	12.563041	9.358685	2.448149	10.327036	6.730554	5.427972	5.188715	2.196085	9.095816	5.578666	13.460364	10.144842	4.032518
0	2.572557	2.431703	2.532063	3.803286	2.444003	4.964237	3.02632	4.283614	6.718215	5.067082	4.598726	7.573704	2.397866	10.792329	2.42885	11.929326	8.748282	6.098192	8.376939	11.451097	8.243961	10.560785	3.091759	2.809186	11.97155	6.28389	9.421056	8.372534	2.407229	2.310823	11.420447	9.530715	9.66901	10.435519	3.253771	3.626671	12.381975	2.451104	3.139937	10.406403	7.682106	6.654992	6.644036	7.071457	7.036804	6.323825	13.594317	10.677338	5.046529
1	2.673261	2.630924	3.597703	3.81561	2.383136	6.50303	6.389702	6.828789	7.178033	5.616898	5.53715	8.494044	7.934327	9.938797	2.783764	11.423675	6.95717	5.220777	8.21856	10.899729	7.836027	2.178118	2.409917	2.633341	11.543191	7.533718	10.021325	8.765542	7.425073	9.495183	11.391553	10.051378	9.78483	10.050237	3.246689	4.123899	12.521895	8.94056	3.124908	10.060961	6.297058	6.728197	5.701146	2.219912	8.306552	5.6991	13.069995	10.653383	4.329062
[truncated: 664 more columns]
