# Supplementary material for: Ensemble deep learning enhanced with self-attention for predicting immunotherapeutic responses to cancers
Source: Front Immunol. 2022 Dec 1;13:1025330. doi: 10.3389/fimmu.2022.1025330 (PMC9751999; doi:10.3389/fimmu.2022.1025330)
Supplement: Supplementary file 3 [file DataSheet_3.csv]

response	SCNN1D	ATAD3A	PLCH2	AJAP1	DNAJC11	TMEM201	CTNNBIP1	CORT	C1orf158	SLC25A34	NBPF1	STPG1	STMN1	EXTL1	UBXN11	NUDC	RCC1	TMEM39B	CLSPN	GNL2	NT5C1A	EBNA1BP2	RAD54L	STIL	ORC1	C8A	DOCK7	SLC35D1	AK5	IFI44L	IFI44	GBP1	GBP2	GBP4	GBP6	ALX3	KCNA2	ZNF697	POLR3C	SCNM1	VPS72	PSMD4	TUFT1	ADAR	DAP3	SLC25A44	C1orf61	IQGAP3	GPATCH4
0	-0.575740916	0.237140095	-0.373235658	-1.127076422	0.314735445	0.097182321	-0.163266995	-1.019096558	-1.685476943	-0.579545229	0.193074159	0.432764457	0.27813752	-0.460729211	0.13051565	0.091940845	0.281664516	0.007453368	0.036419862	0.363742841	-1.516775886	0.381869447	-0.071074593	0.064722501	-0.339837777	-1.516775886	0.472475007	0.351198091	-0.391631857	-0.226276153	-0.076386618	0.131157915	0.621478373	0.05296851	-1.2339212	-0.366430795	-1.05083057	0.166490771	0.117117537	0.086149133	0.214338196	0.392395337	0.342910523	0.747619128	0.387596984	0.312816313	-1.413933789	0.228828199	0.347714875
1	-0.502690171	0.191865926	-0.039364528	-0.56755759	0.232695749	0.013449439	-0.061657552	-1.016071895	-1.812178562	-0.571219276	0.256128023	-0.390981325	0.45181618	-0.818380866	-0.014712093	0.066599231	0.166930844	0.053051532	0.27122426	0.518809334	-1.618832433	0.378715442	0.169799846	0.318392856	0.04190756	-1.812178562	0.493324664	0.400914126	-0.641872514	0.557532854	0.643644774	0.714004299	0.47064556	0.508816397	-0.934798227	-0.708789982	-0.93479888	0.312142816	-0.089252557	-0.133119375	-0.00965585	0.41279567	-0.048793925	0.839644799	0.251063784	0.152618568	-1.191034481	0.264722808	0.033174668
1	-0.62076522	0.217103936	0.177533288	-0.409034179	0.291159723	-0.009445151	-0.078423902	-0.859653001	-1.27581079	-0.864836335	0.224515101	-0.177858445	0.64366343	-0.76508442	-0.030118161	0.028826181	0.268886855	-0.021677187	0.132770585	0.350521775	-1.882305527	0.316880243	-0.094181612	0.119297315	-0.265109813	-1.882305527	0.518666982	0.56176216	-0.557082149	-0.005868685	0.115734809	0.247382296	0.493487447	0.271228743	-0.906917479	-0.992343423	-0.751216942	0.470241739	-0.060197068	-0.2096063	0.142865746	0.41860685	0.258515292	0.788748451	0.181610261	0.118509467	-1.106559413	0.17655564	0.255234632
0	-0.540495282	0.241248764	-0.062160086	-1.18003602	0.301282489	0.234262591	0.029833509	-0.834125606	-1.954704428	-0.682760745	0.331032058	-0.025224505	0.800981215	-1.048321114	0.140457768	0.047046523	0.416114805	0.007220867	0.34877917	0.264853774	-1.954704428	0.12459672	0.121474324	0.336073897	-0.159469382	-1.954704428	0.557949317	0.21377812	-0.280817467	0.383400903	0.451032205	0.461925941	0.467761614	0.340226238	-0.027968772	-0.350131083	-1.18003555	0.018735528	0.138760836	0.401757734	0.638837503	0.826519347	0.705359653	0.976226452	0.257189983	0.244351226	-0.733094765	0.73451378	0.192584166
0	-0.47000337	0.126656755	-0.337617395	-0.809166035	0.287736154	0.240857179	-0.078117023	-0.754737319	-0.821732554	-0.673323366	0.3379769	-0.24916866	0.651423683	-0.748203242	0.123842417	0.156539553	0.277477749	0.047747201	0.471309794	0.413694833	-1.609689833	0.414328525	0.071690516	0.388882677	-0.132635269	-1.609689833	0.561363406	0.355425345	0.205942522	0.469758843	0.562698222	0.555974244	0.411718979	0.310012826	-1.151046524	-0.576234947	-0.91089421	0.371877644	0.250543082	0.213888986	0.299615844	0.617963048	0.516262373	1.008135621	0.391672503	0.315075409	-0.724154269	0.700139338	0.418474628
0	-0.502352596	0.361953805	-0.117613895	-0.96205351	0.347367257	0.238884719	0.054846964	-0.822607722	-1.799868164	-0.59695856	0.260059156	0.126892948	0.686411228	-0.301487654	0.264070592	0.157212184	0.44753206	0.022251919	0.299624993	0.286547882	-1.799868164	0.23322892	0.125408013	0.271233726	-0.187092613	-1.799868164	0.539003081	0.388523706	-0.100756182	-0.228793903	-0.071241407	0.193365019	0.355922792	0.105498309	-0.49901827	-0.376260214	-1.144772917	0.267890234	0.099891352	0.011422725	0.205800614	0.492378587	0.335964512	0.77688891	0.279965828	0.216960698	-0.781102687	0.440557631	0.150866329
0	-0.388452919	0.181774728	-0.068773524	-0.982806903	0.334535124	-0.100437218	0.08089323	-0.976698437	-1.754766158	-0.749153059	0.311910687	-0.058524408	0.389507146	-0.863357578	0.412599613	0.07179204	0.278558851	-0.153128744	0.046690028	0.408907067	-1.464404803	0.523897562	-0.276698989	0.299118799	-0.225778365	-1.754766158	0.458899436	0.186009708	-0.400825152	0.346639962	0.346040616	0.736751313	0.74278724	0.716890011	-0.6965486	-0.681540789	-0.982807399	0.431089298	0.025111172	-0.00596834	0.135161543	0.508122835	0.302465871	0.978874887	0.376243923	0.216557001	-1.385710101	0.343325224	0.259735475
1	-0.152246902	0.104279838	0.571464231	-0.543429177	0.284589022	0.087126803	-0.082608176	-1.2238554	-1.43864777	-0.274504117	0.322929535	-0.050368135	0.300281343	-0.010861687	0.007763869	0.027069889	0.405990018	-0.018383051	0.116281498	0.32053793	-1.289119406	0.244652261	-0.035368963	0.238264797	-0.227029287	-1.43864777	0.568616835	0.714409609	-0.303208666	0.290466902	0.332700436	0.133748521	0.450125098	0.01299106	-0.76151756	-0.390114382	-1.43864777	0.443446396	-0.023130858	-0.078808266	0.162614701	0.408964571	0.318207199	0.767823985	0.226374707	0.180322623	-1.130958603	0.165932189	0.131404335
1	-0.392145806	0.256730368	0.306966894	-0.940949302	0.38076295	0.095719049	-0.037579851	-0.713908444	-1.806823927	-0.643863701	0.302671733	-0.090663059	0.53775414	-0.47658109	0.117010522	0.161998457	0.288943987	0.143178208	0.157590063	0.323106327	-1.40559524	0.336332929	0.087347369	0.176520539	-0.253074625	-1.806823927	0.547283296	0.345321874	-0.39000166	0.293691685	0.288856866	0.586049985	0.529370568	0.34128502	-0.247804663	-0.483471481	-1.171413069	0.231507142	0.102774296	0.099584114	0.293390937	0.599965464	0.421767928	0.815802671	0.26069699	0.092927415	-1.14093406	0.262496019	0.054748402
1	-0.126401164	0.067373659	0.16608552	-1.147356017	0.310037515	0.091546844	-0.121908418	-0.961050295	-2.05232931	-0.58015497	0.384327347	-0.221889125	0.542353178	-0.700410547	0.247033566	-0.02418356	0.189449673	-0.042754449	0.159160469	0.29267343	-1.133943957	0.162233395	-0.083101546	0.222350391	-0.380299307	-2.05232931	0.489321571	0.355872998	-0.374112161	0.517122872	0.594462844	0.595137893	0.527616645	0.257992135	-0.848833153	-0.659920552	-0.736285287	0.181375549	0.069924045	-0.008106367	0.189196848	0.49833628	0.161052904	1.051881481	0.338101067	0.311089804	-1.242324605	0.701943625	0.268365944
1	-0.33581534	0.42840957	0.146749337	-1.017509577	0.397837259	0.278400439	0.020862197	-0.839083113	-1.563025246	-0.339466627	0.652090559	-0.330424343	0.573215648	-0.821726915	0.199231983	0.21858994	0.279212204	0.180898468	0.287363062	0.403766007	-1.307377023	0.332161709	0.108393662	0.230900025	0.004439282	-1.753099811	0.659663943	0.273803809	-0.450565543	-0.241098832	-0.095983383	0.335340252	0.243111318	-0.056825869	-0.713901731	-0.539478101	-0.742930591	0.370769799	0.01879612	0.00876929	0.101694827	0.515292998	-0.16424913	0.87358257	0.312832965	0.122296319	-1.307376911	0.671591659	0.257933788
0	-0.413069253	0.328697123	-0.386123135	-0.782309174	0.355199726	0.177075702	0.017560147	-0.767104139	-1.594697432	-0.923471418	0.254723659	0.312350699	0.591578088	-0.483360105	0.28619098	0.172947847	0.398099577	0.023303756	0.201184434	0.396997716	-1.594697432	0.363698949	0.028357109	0.225881583	-0.169577612	-1.594697432	0.451233678	0.538039803	-0.352201069	0.650253956	0.686231769	0.384779447	0.370469741	0.112553463	0.056855185	-0.542712183	-1.156957553	0.11684724	0.055315873	-0.010242283	0.147230312	0.435244008	0.313347389	0.854534383	0.335247386	0.200987493	-1.259065392	0.322425761	0.222980743
1	-0.39004245	0.106336633	0.31152961	-0.855884557	0.247419238	0.005028751	0.019561337	-0.822609771	-1.580121661	-0.736423774	0.281880618	-0.196835219	0.579181361	-0.945114824	-0.062526876	0.029429263	0.154912654	-0.06557185	0.024423541	0.331346631	-1.580121661	0.280918736	-0.326318771	-0.002184412	-0.390042701	-1.580121661	0.506003174	0.499487498	-0.332682412	-0.190869411	0.200518265	0.171857512	0.470863153	0.054786874	-0.547856622	-0.499654114	-1.040111691	0.396764928	0.047020898	-0.133167336	0.118729051	0.451299427	0.194019199	0.715976576	0.253335039	0.173871497	-1.580121661	0.173871669	0.100947179
1	-0.467728932	0.202416311	-0.127005457	-0.8606347	0.325701832	0.010799175	-0.054960742	-1.033026611	-1.708244347	-0.899010233	0.240603284	-0.104639766	0.44898381	-0.507769995	-0.066199908	0.113554763	0.385578456	-0.054960774	-0.158706531	0.294346157	-1.18652794	0.200827167	-0.334624729	-0.025823599	-0.491673468	-1.708244347	0.520811816	0.267902407	-0.647198674	0.057106777	0.16474529	0.535185446	0.585611034	0.379750801	-0.354228666	-0.697671034	-0.996864658	0.115635642	-0.032823626	-0.048630968	0.105180031	0.478557392	0.236212127	0.770075805	0.228017891	0.127770566	-1.18652794	-0.132041653	0.032662831
1	0.080740315	0.351716945	0.683380411	-0.112410095	0.382141137	0.163577569	0.156624527	-0.859301824	-1.658425207	-0.427636124	0.188216098	-0.091597052	0.499347565	-0.979792735	0.060447521	0.24879267	0.311587922	0.012823933	0.387014723	0.365253247	-1.658425207	0.428626113	0.016687911	0.245559792	-0.011743662	-1.658425207	0.492291417	0.459186143	-0.538298733	0.231082271	0.405974227	0.825944329	0.569621779	0.520695002	0.45063359	-0.433390798	-0.783186307	0.025563542	0.052089916	0.068286493	0.154913538	0.562231667	0.16684059	0.921739975	0.361428135	0.181474216	-1.187073035	0.355028069	0.346646825
1	-0.127447446	0.283494519	0.877178567	-0.782228125	0.349201756	0.247681094	-0.058690235	-1.03432657	-1.397529944	-0.673588211	0.533359801	-0.429385981	0.534426911	-0.805726115	0.270639771	0.209525587	0.242250344	-0.224310699	0.099875104	0.235605216	-1.215968365	0.674619907	-0.246134078	-0.20785291	-0.310540615	-2.086107303	0.515637093	0.472812056	-0.679082896	-0.440612832	-0.397631771	0.428391511	0.757254276	0.279017854	-1.02870024	-0.131140709	-0.921039101	0.476061305	0.058811972	0.050321209	0.358476927	0.64258063	0.091842589	0.93741895	0.371325704	0.136408946	-1.18912163	0.251722001	0.472523587
1	-0.414889927	0.390645282	-0.652546243	-0.853836131	0.375152995	0.308224841	0.083536961	-0.783235912	-1.51806072	-0.55396382	0.365030287	-0.20464291	0.78710785	-1.009972111	-0.036420523	0.223763031	0.370855637	0.186243525	0.29919506	0.466746652	-1.331729763	0.227817681	0.139953735	0.403468373	0.012930376	-1.51806072	0.510817278	0.2708214	-0.345523273	-0.024551573	0.272947317	-0.079306354	-0.096380736	-0.299561589	-0.758525672	-0.543168174	-1.226245603	0.350708563	0.248968858	0.147833577	0.272758057	0.488454038	0.19594035	0.840476896	0.447462137	0.195363288	-0.257193531	0.506785603	0.324336615
1	-0.101156555	0.312670697	0.161948652	-0.388860777	0.431732652	0.272694006	0.115194418	-0.523452371	-0.945501525	-0.370313419	0.448397985	0.048930269	0.794319728	-0.466606348	0.331875	0.285099602	0.461157133	0.08434766	0.452339666	0.39736859	-1.613667932	0.306242839	0.253968589	0.448006272	0.03926707	-1.613667932	0.573902022	0.203865991	-0.433261936	-0.256051887	0.106279485	0.250665708	0.20199398	0.154512348	-0.532412254	-0.503480496	-1.147649109	0.164865203	0.312544201	0.246580586	0.340541844	0.674960041	0.503559438	0.860837359	0.374056109	0.253565633	-0.501110053	0.651834177	0.243717428
1	-0.183949268	0.293012927	0.144735015	-0.435384587	0.290932407	0.00076292	0.003044976	-1.043204366	-1.747764552	-0.754446794	0.227155295	-0.229309658	0.616602073	-0.188097363	0.165568424	0.084123395	0.198898762	-0.076015942	0.038478651	0.353782364	-1.949960736	0.227084849	-0.50908932	-0.033048642	-0.570837835	-1.747764552	0.467786264	0.30098764	-0.203063331	0.146180212	0.222312074	0.466296839	0.709592456	0.085544394	-0.31497129	-0.718659601	-0.567329906	0.267308426	-0.040792733	-0.056191195	0.143190936	0.460691636	0.159931824	0.96176697	0.213613322	0.100899497	-1.747764552	0.224847824	0.368337033
1	0.080403202	0.31035807	-0.035052842	-0.169429056	0.359349263	0.213579521	-0.152196656	-1.116687119	-1.893009935	-0.383604137	0.49686553	-0.46237365	0.277094241	-0.627212897	0.31806349	0.279995318	0.070751089	-0.004041209	-0.300398352	0.330734796	-1.316284017	0.306792995	-0.470343143	-0.468667647	-0.667087745	-1.893009935	0.33096174	0.15626363	-0.335053463	-0.311516456	-0.148865375	0.473694895	0.583403823	-0.123447992	-1.102735889	-0.519937308	-0.854808003	0.165816774	-0.003355993	-0.056279567	0.114040952	0.597823618	0.178479788	0.874650588	0.26566553	0.232088098	-1.442512631	-0.0231399	0.304205074
1	-0.253720852	0.246984404	0.420594166	-0.95956456	0.284893935	0.167363447	0.042826432	-0.774741481	-1.648787312	-0.242475191	0.440392812	0.047047474	0.39390529	-0.436423216	-0.001048374	0.184860215	0.315034563	0.097062785	0.053875709	0.275344778	-1.460327856	0.142321802	-0.088648241	0.008766876	-0.327756793	-1.648787312	0.460023983	0.715823787	-0.87295498	0.04748606	0.037124737	0.168677109	0.389458406	0.05297215	-0.053591273	-0.623290398	-1.088919028	0.143691792	-0.079109268	-0.116603123	0.080050643	0.395281402	0.305318756	0.71978457	0.273185843	0.133865875	-1.648787312	0.11341216	-0.067145618
1	-0.613270038	0.090114259	0.396024594	-0.773496586	0.15989404	-0.089951971	-0.222428185	-0.908759882	-1.56835738	-0.713267609	0.180089556	-0.122132724	0.55884718	-0.705721217	-0.002034236	0.107809777	0.25353935	0.019863984	0.004469367	0.318272281	-1.56835738	0.249216152	-0.140034014	0.059291842	-0.231449907	-1.56835738	0.519155219	0.439478627	-0.403826528	-0.246829239	0.003115203	0.028573378	0.520701737	0.099405072	-0.623817694	-0.515559592	-1.040220544	0.334588054	0.057090991	-0.077758198	0.146029043	0.405287094	0.315757803	0.67557921	0.287726103	0.162081251	-1.56835738	0.217646522	0.196890771
1	-0.263070627	0.272702882	0.580228781	-0.277078464	0.464476548	0.119211722	0.084420262	-0.677165911	-1.796613777	-0.544132326	0.5537388	0.093929406	0.596381885	-0.492720025	0.139081176	0.120008421	0.276521124	-0.010213792	0.065089981	0.411078242	-1.629370339	0.188952405	-0.262577581	-0.036521984	-0.502287843	-1.796613777	0.411967932	0.328341421	-0.373376689	-0.418570233	-0.222010739	0.238115726	0.613834221	-0.015461283	-0.628774985	-0.634251215	-0.918463103	0.298250237	0.022113294	0.015063351	0.27117974	0.493262902	0.346400169	0.845160215	0.235140908	0.132914769	-1.19727422	0.397816697	0.25141337
0	-0.357991884	0.393208091	0.948275406	-0.590704053	0.417406206	0.360893832	0.314461415	-0.804575277	-1.800082624	-0.540858072	0.320607887	-0.188874789	0.53366918	-0.880082899	0.152950963	0.240983744	0.317119305	-0.048347818	0.296773829	0.421643265	-1.800082624	0.383059159	-0.091726422	0.061582301	-0.181633946	-1.800082624	0.349619643	0.082072713	-0.489261019	0.357786824	0.518392069	0.710773598	0.628187246	0.562106517	0.303787791	-0.161270899	-1.501892451	-0.182671249	0.043419373	0.054728955	0.184694716	0.603782506	0.187994238	1.025095656	0.308382513	0.227461548	-1.420686141	0.270104602	0.398522972
1	-0.351735157	0.265004813	0.644131446	-0.870346915	0.292840469	0.162861231	0.102407885	-0.672785412	-1.738964549	-0.415906954	0.434634059	0.024795071	0.669639849	-0.514673232	0.195122799	0.046158838	0.381622188	0.042974341	0.334215922	0.295339576	-1.52868177	0.235332469	0.175642208	0.338392427	-0.011532667	-1.738964549	0.476609437	0.575946836	-0.4023696	-0.170016007	-0.029077577	0.213827057	0.394461668	0.244699173	-0.675596498	-0.548417048	-0.675596287	0.309608721	0.051979219	-0.078454503	0.104729113	0.419301221	0.305424765	0.796763554	0.216633229	0.146985007	-1.738964549	0.372730621	0.18146035
1	-0.191237665	0.166535997	0.488870445	-0.674932985	0.298244133	0.033837494	-0.102853122	-0.89629122	-1.856241592	-0.76377225	0.302126637	-0.306040676	0.351185486	-0.566636257	0.015070637	0.073934568	0.058299509	-0.117456296	-0.144846069	0.33405846	-0.928745214	0.226355594	-0.583801581	-0.233452709	-0.687012471	-1.856241592	0.474458399	0.365886135	-0.351152259	-0.159531936	0.087680801	0.586961359	0.415503353	-0.034559935	-0.726451279	-0.649312345	-0.972983326	0.4257993	0.03383772	-0.044677425	0.109530112	0.50129629	0.162486896	0.886564297	0.258638504	0.10022058	-1.650110397	-0.002236599	0.233719251
1	-0.159897183	0.331409316	0.377558572	-0.853935087	0.380097993	0.251316641	0.066888843	-0.791455239	-1.774693472	-0.673007162	0.415677693	-0.057213287	0.766777377	-0.62601249	0.290297327	0.272395928	0.287548435	-0.03926587	0.277140157	0.502525567	-1.290495526	0.419345009	-0.062144952	0.186331262	-0.246480459	-1.774693472	0.499878854	0.298270481	-0.871812273	-0.110752467	0.185138316	0.372198043	0.506549108	0.05514094	-0.370597749	-0.64254429	-1.253749488	0.032145455	0.047163981	-0.090848132	0.230129902	0.531964691	0.471186182	0.834511683	0.317056109	0.072235769	-1.617497565	0.29238942	0.35306414
1	-0.401107418	0.252740259	0.520089702	-1.285547904	0.274810399	0.246364025	0.060340759	-1.135391642	-1.575683841	-0.805201192	0.244166874	-0.124264965	0.451010565	-0.755648749	0.005874452	0.146948988	0.205769552	0.182843638	0.375289724	0.495872589	-1.575683841	0.474506893	0.050888826	0.200664477	-0.130277576	-1.575683841	0.452147018	0.447498082	-0.248211034	-0.149807978	0.305951009	0.40270932	0.443240269	0.144302473	-0.07922197	-0.371318999	-0.999191615	0.215576352	0.026249098	-0.059575589	0.137920815	0.486414662	0.119812213	0.819414848	0.300754629	0.142570567	-1.575683841	0.204749955	0.318261608
1	-0.337624408	0.276795164	0.322691497	-1.12912032	0.264241403	0.216791698	0.07438905	-0.943653504	-2.011676232	-0.723337093	0.394013305	0.070459902	0.617537797	0.070344392	0.083843996	0.057795967	0.199449347	0.003534851	0.189376439	0.340513338	-1.77777336	0.280838139	0.054812609	0.244464474	-0.249356375	-2.011676232	0.581071031	0.36362514	-0.481651733	-0.027207556	0.147374289	0.32427514	0.431040337	-0.0233561	-0.65513093	-0.591354028	-1.227731078	0.206487659	0.072235449	0.094523452	0.241501931	0.653891645	0.474193968	0.886668633	0.339225075	0.192955601	-1.151038299	0.500389354	0.208130574
1	-0.59004761	0.293932489	-0.35517252	-0.957109229	0.375838639	0.081157902	-0.125315653	-0.791624004	-1.502745897	-0.726135948	0.197152773	-0.087563184	0.290434914	-0.831310119	0.106771134	0.148927237	0.279759754	0.045008099	0.327441036	0.433510169	-1.228474436	0.412268565	0.040921309	0.29332049	-0.030362142	-1.502745897	0.590797451	0.528773862	-0.304142538	0.159043003	0.337527934	0.110412018	0.391139185	0.084338442	0.133574894	-0.490869768	-1.102103002	0.362568809	0.162228459	0.207075381	0.216375962	0.572778697	0.272920811	0.817801052	0.383168371	0.32420324	-0.957109229	0.380012721	0.309767404
1	-0.254809397	0.051336379	-0.242283939	-0.669658516	0.259833009	-0.001405468	-0.229117007	-0.953126123	-1.765058101	-0.920337738	0.435325362	-0.068373062	0.436169839	-0.230289501	0.008964773	-0.034093384	0.326234491	-0.007220344	0.05614636	0.376407139	-1.765058101	0.29455529	-0.078728022	0.125827476	-0.294620157	-1.465966441	0.461136352	0.447217088	-0.364480923	-0.119864432	-0.116702178	-0.016175223	0.354596117	-0.207724701	-0.979952235	-0.604024427	-1.015240874	0.232482763	0.183604557	-0.007220643	0.23690816	0.545010326	0.455879576	0.982987556	0.322890005	0.221983624	-0.948578776	0.229489015	0.24653943
1	-0.36344342	0.314088024	-0.184603124	-1.136133457	0.268609024	0.226642077	0.037769484	-0.734161478	-1.624256956	-0.487869548	0.311023262	0.160694103	0.629441891	-0.494074933	0.214734813	0.111653026	0.364919276	0.029883015	0.26914632	0.277130358	-1.454646858	0.189175764	0.199808125	0.359986281	-0.124873855	-1.624256956	0.484573601	0.316901286	-0.413653106	0.455582265	0.479358247	0.22494929	0.451739081	0.193725704	-0.049836118	-0.745308609	-1.101719501	0.078564769	0.049755775	0.051701346	0.198319594	0.478601305	0.408560054	0.82154639	0.264570277	0.287537057	-1.454646858	0.534135026	0.106582859
0	-0.459877242	0.483142947	0.387503362	-0.719542583	0.428654126	0.184385556	0.212378405	-0.539429672	-1.638511644	-0.758920927	0.154904391	-0.206495879	0.791520762	-1.050129414	0.203369782	0.409514398	0.347255637	-0.062743914	0.57468191	0.417518751	-1.638511644	0.57739067	0.223542099	0.299700278	0.153229145	-1.638511644	0.539098506	0.295097787	-0.36660233	0.49970937	0.562074704	1.186654728	0.787270765	0.660468136	0.172461243	-0.769085423	-0.728872893	0.313498611	0.059933142	0.144957437	0.207958558	0.57673809	0.20763987	0.943569425	0.293162807	0.079872818	-0.949376019	0.481076119	0.38717057
1	-0.260153369	0.137064473	0.723118331	-0.973923606	0.336671778	0.126812283	-0.028044178	-0.967623711	-1.668491394	-0.587202145	0.31891706	-0.077959378	0.319618773	-0.831077483	0.054065569	0.114657007	0.198641622	-0.007041521	-0.069599895	0.245073467	-1.668491394	0.218817751	-0.231470969	-0.043912082	-0.445443858	-1.668491394	0.539742542	0.388090762	-0.204408603	0.495778288	0.540060614	0.214736515	0.418315829	0.208662967	-0.756055717	-0.433734824	-1.105702946	0.350642215	0.052983334	-0.112476026	0.051446472	0.415274737	0.23158342	0.8212663	0.236493052	0.250885302	-1.481400013	0.097705027	0.0730675
1	-0.136071185	0.264350627	0.258309596	-0.893127738	0.312380313	0.215357257	-0.150877884	-1.012051676	-1.657422856	-0.361148706	0.44780902	-0.14108066	0.507097911	-0.387025066	0.054101623	0.106613959	0.196918689	-0.070667728	0.083510709	0.331244979	-1.842376586	0.1434759	-0.324173348	-0.030762368	-0.383188855	-1.842376586	0.493072273	0.549696706	-0.306328678	0.073517288	0.08991225	0.287176229	0.527586613	-0.023840921	-0.667150108	-0.661514682	-0.862992103	0.252958302	0.019089305	-0.103061377	0.116748348	0.424641725	0.168749779	0.871829648	0.253472402	0.148363577	-1.02371589	0.255423311	0.40953731
1	-0.298255824	0.166642353	0.376727635	-0.830628298	0.247019136	0.070030008	0.076736485	-0.90616275	-1.770827807	-0.539268754	0.244421855	-0.19215848	0.449864434	-0.820383179	0.008764953	0.036267037	0.095011657	-0.017895105	-0.007087147	0.244291543	-1.452574907	0.210313281	-0.325583833	-0.001015228	-0.40610216	-1.770827807	0.498672864	0.306680752	-0.63028426	0.38195275	0.439909522	0.318878723	0.217978425	-0.151795055	-0.127297528	-0.628927276	-1.307095644	0.523927541	0.059660249	0.04613665	0.13727382	0.507371877	0.129802126	0.887447497	0.324909573	0.26855201	-1.568896873	0.329837193	0.169714869
1	-0.449835254	0.174066101	0.474166746	-0.793334835	0.244763532	-0.066321742	-0.191442301	-1.072176396	-1.961527973	-0.758409999	0.488257891	-0.216878243	0.254054451	-1.113199455	0.042193041	0.177897595	0.145866424	-0.067032567	-0.163026159	0.26983304	-1.398381213	0.283233994	-0.541222371	-0.160129784	-0.54990448	-1.961527973	0.455182043	0.441665048	-0.398174282	-0.313579755	-0.03462126	0.436922128	0.584178207	0.287128741	-0.83269445	-0.79185525	-0.739198776	0.249981089	-0.041755541	-0.088392572	0.082237501	0.458586469	0.12248708	0.854702718	0.290203097	0.10046906	-1.308757287	0.00221491	0.16746703
1	-0.290410927	0.382813119	0.591944805	-0.568424272	0.392028698	0.338540468	-0.045479204	-0.71052195	-1.684310321	-0.520164792	0.334729653	0.119774096	0.630855195	-0.421366077	0.249523535	0.175005077	0.348296074	0.101263645	0.358566211	0.305579078	-1.684310321	0.233314219	0.060597739	0.279173075	-0.085210309	-1.684310321	0.445044178	0.371323744	-0.394337368	-0.090082553	0.101611414	0.002148699	0.21725973	-0.089381543	-0.598446851	-0.600072612	-1.404943913	0.187899468	0.067592221	0.080288815	0.252442367	0.553300964	0.42679455	0.865892214	0.358544657	0.262162425	-1.404944087	0.59412229	0.282019633
0	-0.352585879	0.435780687	0.063042248	-0.91375982	0.438141709	0.362753468	0.177061713	-0.995800259	-1.221442171	-0.66860817	0.27174405	-0.196571244	0.588872638	-1.086245627	0.273564754	0.135853575	0.277218651	-0.100368756	0.362853067	0.457369342	-1.592101324	0.56276767	0.185733069	0.221120729	-0.061006353	-1.759682163	0.34715315	0.035657926	-0.74864081	0.358967352	0.565887597	0.811077963	0.635072867	0.50642168	0.346869513	-0.42784846	-1.086245627	-0.054556337	0.066477049	0.030970438	0.161092792	0.569546891	0.081263359	0.988904417	0.344422069	0.18990173	-0.622662788	0.444951116	0.386300056
1	-0.245780839	0.136770687	0.61006451	-0.798314504	0.226912876	-0.009955992	-0.072130974	-0.871961701	-1.79313047	-0.371416611	0.377479111	-0.341569841	0.290168582	-0.7678388	0.001532806	0.025439375	0.044486871	-0.130424168	0.058458143	0.243756356	-1.505012033	0.367339349	-0.188120643	0.101199961	-0.282849317	-1.79313047	0.491694377	0.462578795	-0.203422358	0.374005521	0.460157112	0.810612285	0.724915871	0.52339218	0.381448223	-0.53654561	-0.915432391	0.314201324	0.08164682	-0.0425534	0.111606784	0.475264398	0.07256022	0.977042881	0.212521421	0.210280728	-1.425545745	0.312975646	0.228389873
0	-0.277832432	0.512074812	-0.240485074	-1.46922728	0.42701443	0.348200942	-0.017646922	-0.760938642	-0.844672443	-0.559866227	0.358691958	-0.134035037	0.889722364	-0.981660025	0.538594821	0.427220755	0.220657709	0.041531943	0.454629507	0.410050135	-1.997306258	0.501260484	0.258534685	0.24486351	-0.181109443	-1.113234239	0.430388356	0.15928853	0.249101713	-0.199088686	0.296104888	0.410434817	0.210483753	-0.011806393	-1.129108772	-0.679844111	-1.255763418	-0.038565377	0.092671352	0.06818447	0.238569867	0.721689126	0.408409075	0.990943935	0.450239782	0.193517486	-0.649772939	0.473088572	0.575900452
1	-0.354427184	0.108327158	0.629272912	-0.867041913	0.34252411	0.049583575	-0.128597964	-0.91419141	-1.731273042	-0.573721289	0.123920195	-0.18646937	0.462290672	-1.167959178	0.219063403	0.048062875	0.188780827	-0.058172271	0.187362113	0.276471417	-1.731273042	0.279023757	-0.082825136	0.240612151	-0.157217879	-1.731273042	0.516882083	0.423335005	-0.458962244	0.690264497	0.650519021	0.695977778	0.41685955	0.292331563	-0.009861012	-0.361300829	-0.592075826	0.217094664	0.126745687	-0.002945847	0.09823246	0.464045425	0.13211771	0.972166131	0.295292955	0.291386613	-0.787658459	0.418283275	0.209439943
1	-0.235742708	0.342358185	0.723802289	-1.313637013	0.318902351	0.212866251	0.141195387	-0.871516795	-1.654084987	-0.320656512	0.282950842	0.001987926	0.449234065	-0.672873037	-0.167775706	-0.016428663	0.311799654	0.085968388	0.26089523	0.314576955	-1.654084987	0.242602979	-0.041235047	0.184335658	-0.193438104	-1.654084987	0.429136826	0.44042283	-0.188466473	-0.36425967	0.097111165	0.106185121	0.268272945	-0.14322035	-0.214302713	-0.472118483	-1.025745488	0.155731276	0.03739878	0.001463849	0.139540521	0.520365886	0.264222545	0.734781829	0.34382749	0.200376937	-1.255898706	0.337032855	0.200649979
1	-0.495127552	0.392115481	-0.122129618	-0.706557575	0.409497145	0.274819576	0.040914668	-0.534295065	-1.554433004	-0.53984878	0.400069952	-0.102065751	0.529580829	-0.42405171	-0.032562518	0.034995858	0.371951109	0.152252781	0.054887648	0.398068583	-1.554433004	0.395406764	-0.03676906	0.22024375	-0.129801231	-1.554433004	0.582748855	0.15257362	-0.227061809	-0.655501539	-0.320992261	0.137610593	0.791150175	0.12268695	-0.647907308	-0.355550323	-1.267990529	0.343619064	0.092083589	-0.007709507	0.220562519	0.522278655	0.423896902	0.713875528	0.369861971	0.269011005	-0.986473751	0.360846841	0.253891756
1	-0.05215672	0.381314776	0.430552458	-0.642915927	0.388143435	0.28199784	0.043764622	-1.053013685	-1.994448717	-0.397568612	0.530920926	-0.005426351	0.597094097	-0.461492868	0.399725549	0.301537298	0.315406498	0.021008365	0.120814362	0.332739843	-1.095706561	0.386117341	-0.283868294	-0.244832405	-0.47597589	-1.994448717	0.334189277	-0.006163443	-0.334363889	-0.286504829	0.002702323	0.564376596	0.655129752	0.176400651	-0.439592188	-0.466753208	-0.807890482	0.121746214	0.030404424	0.066577915	0.233888743	0.645928959	-0.010339064	0.974517231	0.249624696	0.234482886	-1.637216162	0.215911601	0.421755775
1	-0.185996018	0.332815407	0.714867302	-0.528929909	0.316680699	0.226608019	0.091514459	-0.989304652	-1.790809181	-0.678930068	0.284492473	-0.211361961	0.447466265	-0.813244814	0.166847557	0.11734099	0.226393967	0.108810405	0.042552424	0.358928592	-1.188010129	0.367175801	-0.196722933	-0.077390123	-0.37419259	-1.790809181	0.41943098	0.415619023	-0.262865453	-0.470841204	-0.133874404	0.317702682	0.348615446	-0.207757013	-0.823460331	-0.603812611	-0.880723006	0.302296409	-0.092201107	-0.071041742	0.091199999	0.455164813	0.222626411	0.795233172	0.256184637	0.20824586	-1.790809181	0.229697653	0.226884935
1	-0.221360086	0.351113725	0.293960182	-0.882910992	0.337978643	0.35352553	0.317811002	-1.184423963	-1.184027181	-0.697668747	0.330174383	-0.082588816	0.572311769	-0.61833266	0.22865237	0.199939732	0.275730095	0.211730803	0.172176586	0.411989019	-1.719986593	0.572339961	0.026706866	-0.335159904	0.020569423	-1.719986593	0.2730904	0.268241259	-0.8426221	0.054847618	0.256601061	0.709168022	0.45805251	-0.143201265	-0.179018322	-0.754587335	-1.535133003	0.304457389	-0.058996877	0.187648682	0.299920013	0.713006077	0.138935319	0.887497697	0.382606205	0.138935311	-1.535133003	0.539070969	0.105494106
1	-0.220737173	0.082303615	0.117896343	0.094169374	0.193536156	0.0822178	-0.286148552	-0.846864838	-1.729127074	-0.497792377	0.265825392	-0.243417671	0.167355118	-0.1728683	0.193284865	0.043744528	-0.050239233	0.161603066	-0.103916488	0.277662717	-1.527728861	0.089582609	-0.220526027	0.020150106	-0.486468045	-1.925645521	0.56116782	0.27404837	-0.433653203	0.887458151	0.812565279	0.849210441	0.4313962	0.612214132	-0.963192309	-0.369716209	0.143382178	-0.05362597	-0.013322743	-0.055713246	0.030178066	0.382971452	-0.55070586	0.987684537	0.313392014	0.268456463	-0.922127984	-0.172092801	0.115216842
1	0.097278502	0.464235925	0.692064172	-1.055220924	0.395242201	0.39443744	0.089097676	-0.959417791	-1.946603925	-0.537506109	0.483065937	-0.2396636	0.536769017	-0.297779671	0.270621339	0.174968262	0.287435383	-0.056973149	0.101860828	0.35100604	-1.946603925	0.421159146	-0.212183663	-0.150538783	-0.50036321	-1.946603925	0.327971752	0.164637414	-0.815881099	-0.25908576	0.166190818	0.483891549	0.450398792	-0.023825163	-1.771554688	-0.405072513	-1.409454064	0.226952433	-0.050184839	-0.069050824	0.017757763	0.503256169	0.245606575	0.891423208	0.200272379	0.211201939	-1.455982896	0.290386472	0.32040472
0	-0.194636397	0.226107369	-0.035474566	-0.995400779	0.286301734	0.170464238	-0.013737172	-0.723298294	-0.918018204	-0.918018609	0.530899938	0.134382635	0.703039906	-0.333228723	0.287632464	0.043839654	0.300292672	-0.042402947	0.296743525	0.309678329	-1.685414906	0.131845768	0.112799099	0.306550322	-0.186266879	-1.685414906	0.536142063	0.63656708	-0.187183403	-0.048406907	0.23734247	0.172815996	0.495330696	0.237728503	-0.320939005	-0.457438582	-1.685414906	0.093657546	0.135183159	-0.004954513	0.232275835	0.428357216	0.39197721	0.829642022	0.287242869	0.231879384	-0.817744677	0.556615379	0.235507911
1	-0.525847763	0.04822659	0.093001514	-0.899329935	0.21676738	0.009066726	-0.080564689	-0.895677788	-1.602330934	-0.487414052	0.456293939	-0.26365067	0.569646651	-0.585239745	-0.020009531	0.05166965	0.089371869	0.083880957	-0.002642182	0.310842691	-1.717201983	0.198385239	-0.247955607	0.026011276	-0.385388892	-1.90668435	0.52430112	0.427570859	-0.222998646	0.366944693	0.384685772	0.551800598	0.502163369	0.291721415	-0.958829438	-0.747683506	-0.890473828	0.51620451	-0.055239284	0.124046221	0.246793022	0.598132221	0.256840454	0.851769611	0.152377932	0.093001768	-1.317780681	0.221312287	-0.056587403
1	-0.741644001	0.101342273	0.458268975	-1.55369941	0.29377499	0.031530893	-0.036145568	-0.859057433	-1.745615494	-0.685059571	0.427005605	-0.029116658	0.589825611	-0.370939579	-0.021636388	-0.019324191	0.269321492	0.003372414	0.180450758	0.225331227	-1.745615494	0.17933702	-0.091231909	0.161987647	-0.303808379	-1.359968409	0.563002774	0.616235507	-0.265100388	-0.012721376	0.172612809	0.440943658	0.5266518	0.445620126	-0.450695478	-0.653360041	-0.542275118	0.429059885	0.010543947	-0.199552562	0.113141607	0.335853959	0.268426085	0.786070556	0.18488247	0.205846275	-1.55369941	0.127477645	0.100258519
1	-0.246928025	0.098064517	0.726201452	-0.599377758	0.275708204	0.060873398	-0.100527001	-0.742045072	-1.851102183	-0.594658321	0.256371959	-0.131789343	0.006074579	-0.919195686	0.185452611	0.04250715	0.083715526	0.091997831	-0.404701053	0.282124854	-1.245992718	0.119081908	-0.582595717	-0.252732652	-0.707355783	-1.851102183	0.449592816	0.418468875	-0.369994229	-0.629402439	-0.108499478	0.230345692	0.326283879	0.016826864	-0.999775996	-0.623511782	-1.292223054	0.263694723	0.090631361	-0.049322366	0.11074989	0.428442532	0.303705731	0.864779727	0.236809791	0.112615003	-1.851102183	-0.300349333	0.185122764
1	-0.464413326	0.257296943	0.506667853	-0.731696789	0.358518677	0.157191047	0.022830824	-0.792770782	-1.557453328	-0.613267245	0.310956487	-0.111107054	0.407307922	-0.65420536	0.081410199	0.102003811	0.297546061	0.082211735	0.125935502	0.330792347	-1.409296683	0.273533357	-0.022966773	0.142899619	-0.258548576	-1.409296683	0.481679872	0.368314319	-0.148376246	-0.550858481	-0.221148846	-0.037232156	0.596398214	0.014024282	-1.114775145	-0.604738633	-1.082268195	0.36621033	0.091258179	0.028780997	0.224640314	0.472085979	0.502178666	0.74175153	0.354040226	0.036381877	-1.557453328	0.093824655	0.035318525
1	-0.191040272	0.235035318	0.158173062	-0.778415864	0.457027373	0.251704983	-0.138812628	-0.666428857	-1.77071652	-0.613684071	0.395371596	-0.055224812	0.601846729	-0.100957103	0.212250423	0.250784145	0.390770445	0.140927474	0.217640546	0.494584974	-1.573660874	0.42679592	0.119651715	0.225569314	-0.161279118	-1.77071652	0.511147548	0.578036632	-0.299040302	-0.62847933	-0.366689958	0.13528234	0.474685568	-0.105722444	-0.565216213	-0.522825056	-1.001975298	0.32209164	0.119324295	0.041952513	0.271475142	0.567663685	0.390787066	0.814511059	0.39314963	0.268665517	-1.001975298	0.322092394	0.300524484
1	-0.408589611	0.165552611	0.642374327	-0.956820122	0.255473877	0.127316959	0.019706348	-0.709133668	-1.802280421	-0.64036005	0.309965441	-0.17501264	0.459222174	-0.795714353	0.095412683	0.011281184	0.198001965	-0.004214105	0.118379428	0.280970668	-1.49858828	0.171050778	-0.147409299	0.079888052	-0.288728665	-1.802280421	0.490021986	0.544581536	-0.389832892	-0.042152721	0.100173865	0.30439012	0.197670409	-0.353835112	-0.12660604	-0.507739719	-1.301948404	0.486456196	-0.067433829	-0.154683936	0.020279873	0.334936616	0.031665084	0.795718497	0.159145441	0.073877866	-1.417264857	0.320431636	0.171694794
1	-0.395304627	0.29939605	0.315730518	-0.935391828	0.266523469	-0.017720821	-0.156920586	-1.092169049	-1.840859967	-0.857934475	0.235400067	-0.088138234	0.489708315	-0.545696439	-0.069997652	0.062287532	0.32185258	-0.001230903	0.024162618	0.27815434	-1.500465316	0.374565952	-0.085349864	0.074957802	-0.292931058	-1.840859967	0.405972639	0.331867413	-0.397670592	-0.372652838	-0.200886367	0.231371395	0.33378585	-0.102579436	-0.659293717	-0.822160739	-1.001337347	0.520678384	0.023596084	-0.001848074	0.24127053	0.558992147	0.529540009	0.827203149	0.355929675	0.253791583	-0.702797469	0.456654984	0.319444968
1	0.175806717	0.517128853	0.035982271	-0.636260585	0.349363653	0.442858874	0.305081998	-1.68801683	-1.68801683	-0.622260099	0.66894167	-0.224909788	0.650700321	-0.145621433	0.558769121	0.178331906	0.502441961	-0.05883498	-0.19617106	0.357792038	-1.492788181	0.463821084	-0.170340489	-0.397211489	-0.452052681	-1.68801683	0.341591798	0.303726974	-0.674574652	-0.335662978	-0.020256863	0.332890053	0.538326771	-0.183031272	-0.483977622	-0.38953558	-1.135819059	0.199798294	-0.100068537	0.075870553	0.298242288	0.557145724	0.300997431	0.731125343	0.269722846	0.147761229	-0.981513538	0.317516072	0.10305157
1	-0.442264894	0.292945333	-0.190035315	-0.440037165	0.281240573	0.133244681	-0.053324825	-0.79451372	-1.988479132	-0.638194524	0.445280922	-0.458300312	0.692110425	-0.87099325	-0.023883553	0.145952591	0.12227495	0.07897609	0.388512125	0.41053416	-1.420690971	0.294667611	0.012021184	0.235416804	-0.285774572	-1.988479132	0.578989118	0.400314377	0.361636353	0.368290109	0.536070762	0.40967095	0.035575051	-0.291225843	-0.821783299	-0.719598581	-0.799823031	0.541582466	0.039867097	0.015235458	0.081545279	0.447446848	-0.091360986	0.862213076	0.234162268	0.198760903	-0.870992716	0.372539162	0.219394255
1	-0.326408868	0.251563151	0.003555306	-0.759857056	0.333840779	0.16280017	-0.091696911	-0.705721641	-1.744458046	-0.620886169	0.453230119	0.172929355	0.528637044	-0.128011195	0.258574973	0.028433498	0.315953831	0.114204337	0.528438049	0.451535612	-1.479398325	0.287674912	0.114362811	0.45189441	-0.052444612	-1.744458046	0.575715414	0.434685325	-0.15850056	-0.140992046	-0.056241601	0.385917607	0.413518207	0.210856342	-0.342553208	-0.655987666	-0.893670756	0.420599246	0.097317247	0.044570807	0.334561612	0.557319359	0.441193268	0.887363524	0.331543122	0.319022942	-1.345364826	0.491434386	0.325463012
1	-0.591214267	0.304474855	0.197832815	-0.644639002	0.380625068	0.141615135	-0.077511579	-0.998241953	-1.677683046	-0.577040662	0.433327373	-0.129831976	0.254720387	-0.821277125	-0.05712421	0.179047292	0.26838791	-0.011512569	0.005675577	0.368186555	-1.384133137	0.269379834	-0.20168854	0.034365699	-0.319960908	-1.677683046	0.477369041	0.255151141	-0.332770126	-0.116000058	0.031438762	0.038500989	0.242961758	0.086723696	-0.284800905	-0.677406663	-0.884676075	0.067232073	-0.033645277	-0.036149602	0.110685961	0.474015355	0.131624161	0.771206102	0.367059285	0.213083768	-1.677683046	0.007884817	0.276390351
0	-0.282781955	0.295041475	0.634328673	-0.863184314	0.343571857	0.138675046	0.056616191	-0.831491876	-1.964911035	-0.490319268	0.307480762	-0.131487667	0.608691164	-0.957520978	0.349837673	0.148217872	0.369231526	-0.064166824	0.231158843	0.410863374	-1.38358061	0.321331714	-0.175760133	-0.049164627	-0.469176362	-1.964911035	0.326711088	0.31429639	-0.503069182	0.163196967	0.424030685	0.673821567	0.689411731	0.410505332	-0.227982905	-0.514731405	-0.815949271	0.053290974	0.118039287	-0.097395177	0.130098908	0.546597388	0.322231445	0.936247155	0.296928902	0.581096936	-1.513030955	0.305657597	0.28065854
1	-0.536944824	0.333294753	-0.013385333	-0.976814269	0.385014272	0.279533443	0.016751165	-1.0136771	-1.741904224	-0.651427847	0.464041243	0.030706506	0.321617749	-0.607915599	0.215465708	0.116972915	0.334581852	-0.001573371	0.134822527	0.343257982	-1.564642492	0.349669153	0.026938304	0.092417385	-0.198700035	-1.741904224	0.496049647	0.236045338	-0.25709983	-0.273110667	-0.053994751	0.378203638	0.576362753	0.07531206	-0.440383679	-0.554136551	-0.931191109	0.189498868	-0.021731202	-0.193472593	0.160785625	0.50636121	0.205120924	0.792560606	0.294179798	0.11208861	-1.317314334	0.310143191	0.215697621
1	-0.167015318	0.436054181	0.030650901	-0.72117216	0.395776209	0.207868902	0.322225288	-1.208179282	-1.807292893	-0.526380614	0.311374734	-0.212625505	0.420067374	-0.77798821	0.084877358	0.170396594	0.206377625	0.100355688	0.216977051	0.726373124	-1.25962305	0.570094713	-0.006662356	0.254425101	-0.101948464	-1.807292893	0.603693609	0.331529805	-0.708547805	-0.142199041	0.174577016	0.420102784	0.326220534	-0.003352579	0.129110833	-0.438293744	-1.059625441	0.326123725	0.004731839	0.017217457	0.057977107	0.541261494	0.261984252	0.837188014	0.272296519	0.183910814	-1.501872935	0.297669499	0.275448519
1	-0.023217039	0.47447678	-0.054202435	-1.510926375	0.423761511	0.440871216	0.266403169	-1.643757179	-1.908206781	-0.300314283	0.663415987	-0.039182339	0.58886502	-0.006244904	0.360264104	0.169539594	0.325752211	0.061946279	0.474998718	0.326159693	-1.596175625	0.431331126	0.008375612	-0.019628636	-0.315440439	-1.908206781	0.384666533	0.290622979	-0.332982548	-0.232945028	0.135537392	0.559205658	0.540238848	-0.069193892	-1.179010648	-0.29510459	-0.802291876	0.468010996	0.048411942	0.040683022	0.244820338	0.638000937	0.420545406	0.933997113	0.344099255	0.175313527	-1.714342226	0.636597091	0.359468492
1	0.184606596	0.51958832	0.765584406	-0.777548108	0.41723533	0.535599351	0.050527068	-0.638063919	-1.405443151	-0.829989555	0.653076088	-0.013036371	1.167767741	-0.015871791	0.523279015	0.232855898	0.538758198	0.379073376	0.742327664	0.393076361	-1.17519799	0.182683263	0.606994034	0.780739685	0.11731793	-1.786293133	0.632073092	0.271184531	-0.069593379	-0.946498915	-0.520169928	-0.443054328	-0.533573737	-0.761992226	-1.786293133	-0.370576963	0.363284649	0.014399527	0.115154832	-0.030484704	0.228879779	0.369792864	-0.015872013	0.808591073	0.127084339	0.155291066	-1.405443081	0.76306844	0.152111003
1	-0.324901282	0.327320894	0.905063775	-1.066137667	0.264110315	-0.042716111	-0.003116447	-0.574964101	-1.930108045	-0.513453466	0.563242324	-0.245301818	0.634307682	-0.894348103	0.146339039	0.11205746	-0.00287259	0.199312522	0.344874036	0.476578682	-1.558087528	0.368231809	0.057536541	0.097772001	-0.134012205	-1.930108045	0.340611236	0.426874056	-0.762780702	0.63206677	0.487140626	0.489851669	0.484053029	0.539078246	-0.613414005	-0.875913444	-0.107724221	0.293799183	0.092577664	-0.164921769	0.048032758	0.44081002	-0.055721582	0.882655012	0.344299046	0.004834757	-1.188397543	0.039823641	-0.097376319
0	-0.36594896	0.493173841	0.198558461	-1.146605292	0.451128724	0.614105894	0.32972825	-0.409232893	-1.654278375	-0.71445041	0.343223325	-0.026943663	0.68885019	-0.640245643	0.297153569	0.117751481	0.397639947	0.080968903	0.343925512	0.206485155	-1.654278375	0.388119008	0.11224369	0.387439627	0.146564289	-1.499911693	0.186790212	0.098390856	0.328553774	-0.015162089	0.164388846	0.335250436	0.330906585	-0.007762595	-0.186590434	-0.39371317	-1.654278375	0.408408632	0.132999675	0.290226651	0.421561028	0.655742014	0.564122146	0.864438231	0.311115822	0.264796477	-0.815866648	0.486799103	0.184797568
1	-0.228668551	0.253760134	0.683360439	-0.679289408	0.313182252	0.117029137	-0.031861627	-0.88065018	-1.650038509	-0.407050417	0.527712534	-0.249729987	0.500630982	-0.575410317	0.008754691	0.085135865	0.37024831	0.045880741	0.179677417	0.288610911	-1.390424965	0.188186819	0.036030733	0.20350826	-0.205207827	-1.650038509	0.516894167	0.351218817	-0.240663765	-0.368377812	-0.054186919	0.079424517	0.031390644	-0.232968298	-0.942755688	-0.541949339	-0.958721849	0.327642823	-0.009849348	-0.013615842	0.116840636	0.440401405	0.192302338	0.707332913	0.275709312	0.077802917	-1.650038509	0.383729859	0.109511492
1	-0.434495924	0.183411139	0.510358237	-0.757437861	0.306581067	0.104338218	-0.069015314	-1.00238515	-1.611840308	-0.745575889	0.314468718	-0.144766888	0.498674613	-0.942892953	0.075566212	-0.016572296	0.13227248	0.039515004	0.047756316	0.271509107	-1.611840308	0.198294805	-0.006568028	0.14165623	-0.2119874	-1.611840308	0.517109759	0.614112876	-0.365327892	0.167025047	0.288996655	0.184547337	0.414629994	0.161002084	-0.134441679	-0.636188202	-1.064587677	0.342462474	0.072310302	-0.069922867	0.202613783	0.419743365	0.322515581	0.837093444	0.31608072	0.214292201	-1.611840308	0.337810057	0.230489656
1	-0.339799107	0.172593036	0.694421457	-0.671616732	0.254843996	0.040739196	0.193861088	-1.405820948	-1.632938621	-0.871581436	-0.028954484	-0.109512947	0.64072873	-1.03151614	-0.095100412	0.090815059	0.115700959	-0.213223139	0.354584104	0.387020068	-1.632938621	0.256539892	-0.195863505	0.11116469	-0.408495044	-1.632938621	0.635596396	0.442172971	-0.575155249	0.129975292	0.400155477	0.48379187	0.63609311	0.595094012	0.154112022	-0.770110494	-0.497255089	0.667320655	-0.028643401	-0.050629364	0.107378524	0.465753439	0.279027726	0.823299608	0.230617132	0.07037925	-1.632938621	0.217783023	0.401292602
1	-0.181465348	0.14625365	0.504194303	-0.577621709	0.299249088	0.088560519	-0.102093513	-0.74169524	-1.606575825	-0.641181953	0.435449638	-0.173239733	0.468336217	-0.836684909	0.086335732	-0.01737564	0.142296863	-0.015467831	-0.212083711	0.29849799	-1.40823362	0.164502645	-0.281123673	-0.009104219	-0.416227032	-1.802616953	0.486561742	0.45803394	-0.590116241	-0.088983058	0.0294143	0.034760529	0.353111249	-0.150960911	-1.091714138	-0.394638191	-1.116836073	0.273735299	0.047849751	-0.137280664	0.077625496	0.339011273	0.02537874	0.776475414	0.201134631	0.115450225	-1.344096509	0.146141739	0.188289872
1	-0.726504183	0.324839923	0.051009575	-1.014262369	0.40876883	0.334064505	0.022249143	-0.706007909	-1.791351164	-0.480176042	0.272708037	-0.10619246	0.757139215	-1.031372162	0.099974415	0.174686899	0.277995645	0.129096433	0.381025629	0.407970244	-1.791351164	0.384807584	0.187813774	0.32779166	0.041877074	-1.791351164	0.527945746	0.425337663	-0.458236171	-0.393485342	-0.026702615	0.016092446	0.182412453	-0.274642059	-0.671813347	-0.41080368	-1.16374475	0.096081369	-0.045824287	0.022249407	0.236305119	0.60220853	0.211046642	0.854252816	0.392426355	0.226207042	-0.692444197	0.537553138	0.241662227
1	-0.608546622	0.135597287	-0.269037541	-0.4724848	0.194783231	-0.033488268	-0.206752411	-1.171343549	-1.730451223	-0.619727872	0.181839774	-0.126128922	0.327596012	-0.270665253	0.355099545	0.072115903	0.209550246	0.050257802	0.013803817	0.259733024	-1.165633642	0.194656825	-0.124744706	0.128587804	-0.475870252	-1.730451223	0.427210323	0.21627334	-0.603119719	-0.221410309	-0.013956109	0.268554122	0.269258995	0.025412592	-1.730451223	-0.726607219	-0.951128967	0.242893219	0.069233829	-0.078022358	0.045493847	0.39979604	0.352812679	0.801126214	0.289498324	0.282666246	-0.870458334	0.352987247	0.073670379
1	-0.302033292	0.212769426	0.177498509	-1.137934669	0.347811038	0.084380833	-0.078956115	-1.006541237	-1.886706035	-0.558934908	0.488252648	-0.171683009	0.529911436	-0.422145914	0.042343282	0.048635132	0.348042131	0.038401819	-0.163976997	0.231295716	-1.886706035	0.196499932	-0.01252008	0.12191862	-0.382338231	-1.886706035	0.481613285	0.31507772	-0.516981081	0.079942082	0.140717283	0.344423844	0.500722833	0.332742661	-0.375325635	-0.557036506	-1.187260106	0.090916945	0.120946691	0.038830005	0.193464406	0.503613088	0.484290888	0.929232391	0.352948948	0.278911356	-1.215388259	0.390027613	0.208839031
1	-0.200550076	0.300180241	0.682356432	-0.640883841	0.32293067	0.149302047	0.096463519	-0.76392539	-1.829300971	-0.484371732	0.508773046	-0.041689379	0.546279391	-0.451476712	0.119991666	0.116525642	0.262007054	0.125075396	0.04013968	0.344789577	-1.179007022	0.253494588	-0.087950057	0.059104536	-0.343770258	-1.829300971	0.599257768	0.463129532	-0.133449689	0.228109338	0.266670146	0.368116727	0.356175067	-0.373816926	-1.131506654	-0.509338111	-1.235902246	0.507839272	0.01535647	-0.068972146	0.075878797	0.438340309	-0.01130752	0.853926628	0.252735197	0.187004684	-1.829300971	0.217301045	0.165574386
1	-0.743192698	0.324122112	-0.116228582	-0.735651297	0.296322319	0.121231196	0.07407071	-0.760668586	-1.664587667	-0.637137765	0.572617295	0.002915973	0.606479577	-0.399687835	0.153229733	0.146953907	0.375738889	0.083059229	0.340838201	0.366620043	-1.259844184	0.348217687	0.051538785	0.281771888	-0.07822649	-1.664587667	0.514104439	0.415455718	-0.190074832	0.331978137	0.404989159	0.433334943	0.440810132	0.227110588	-0.493001298	-0.596971893	-1.105140679	0.436572841	0.040631909	0.008568262	0.157131525	0.474971873	0.284459272	0.813212485	0.294562878	0.191312806	-1.495341821	0.281940285	0.139632034
1	-0.19959888	0.175630416	0.732111739	0.1974474	0.311334211	0.001181743	0.042004722	-1.029548206	-1.925906819	-0.544748595	0.287945881	-0.057580088	0.336166568	-0.710980881	0.177037623	0.028377351	0.107964132	0.004727088	0.157189035	0.295701883	-1.631936838	0.249300194	-0.199575428	0.137324327	-0.320585526	-1.925906819	0.389851685	0.332729295	-0.32574986	0.636445577	0.679649621	0.853377088	0.588933305	0.529638664	0.292460534	-0.584366763	-0.394053989	0.231954257	0.043560279	0.041063412	0.16663519	0.487884997	0.303740663	1.006524402	0.236898773	0.164330171	-1.104385904	0.270784422	0.254240464
1	-0.366393514	0.347291991	0.509631458	-0.601913662	0.381953845	0.224729688	0.000881949	-1.477978795	-1.526553876	-0.66840508	0.298779911	-0.076334581	0.590629802	-0.798216028	-0.020435962	0.128586074	0.236040429	0.046742893	0.257090578	0.394033837	-1.474379022	0.358461662	-0.082716228	0.109935503	-0.21096907	-1.937996828	0.493797228	0.504601188	-0.484782156	-0.057689879	0.125190139	0.351632365	0.531962806	0.195552117	-0.772431964	-0.905442985	-1.149250611	0.318242189	0.063380682	0.047091093	0.251176307	0.63841802	0.341129205	0.953331924	0.382369238	0.283799405	-1.589369184	0.348440045	0.380435789
1	-0.386116023	0.038456395	0.383144496	-1.030731274	0.188024928	0.024578058	-0.340379889	-1.011016407	-1.991602884	-0.533410221	0.490135688	0.27317377	0.350110135	-0.251283641	0.073188513	-0.081700536	0.187741252	0.09083431	-0.106240414	0.20821597	-1.641644259	0.046798228	-0.190757781	0.006774037	-0.465483604	-1.991602884	0.49800051	0.38362879	-0.31827017	0.35403666	0.396431471	0.329409541	0.405512933	0.350288924	-0.879976152	-0.550853797	-0.49625476	0.333133557	0.019962755	-0.071521779	0.121694802	0.361910817	0.053251584	0.873615386	0.225487664	0.112697876	-1.641644259	0.072170766	0.11626385
0	-0.560749938	0.267348934	-0.198957623	-0.97149463	0.512277125	0.329451112	0.133182075	-0.689031993	-1.368404795	-0.907205804	0.376966537	0.204652314	0.610945422	-0.802032209	0.037871698	0.127101049	0.239552107	-0.144553334	0.073981686	0.476049294	-1.625212759	0.453428096	-0.005212631	0.245184329	-0.281512307	-1.812387418	0.457663216	0.317979437	-0.575026219	0.032318888	0.065350776	0.463656795	0.678776045	0.431780148	-0.442368467	-0.566205123	-0.59004349	0.410239087	0.044184684	-0.074426949	0.183581086	0.488175968	0.406200439	0.822266001	0.288401478	0.16179528	-0.864412911	0.303936709	0.210225154
0	-0.465627207	0.352370881	0.169604479	-0.917550474	0.334900534	0.155451152	-0.103665714	-0.91492463	-1.71314804	-0.680179559	0.270178093	-0.00577813	0.537689195	-0.932416531	-0.048327814	0.101046489	0.280518033	-0.115275909	0.402098393	0.908548303	-1.71314804	0.329311721	0.098041089	0.248633942	-0.037289894	-0.791863153	0.459291783	0.481712836	-0.149755372	-0.008458349	0.096533722	0.086424669	0.507489348	-0.074899322	-0.619912575	-0.26215871	-1.71314804	0.304006651	0.158105572	-0.031394039	0.207162852	0.495216772	0.199716893	0.776945214	0.365641572	0.179287615	-1.233541076	0.309827312	0.204957866
0	-0.427603795	0.264761787	0.29821069	-0.941424925	0.323456062	0.123035234	-0.022726832	-0.824061781	-1.676771737	-0.761951437	0.263818626	-0.225069501	0.550250066	-0.685977403	0.159031868	0.156851694	0.208077314	0.036991883	0.245749814	0.370871427	-1.676771737	0.339966453	-0.07308084	0.117540328	-0.170071873	-1.676771737	0.387204744	0.288014985	-0.472132438	0.303344612	0.395831445	0.798776543	0.716241407	0.500750297	0.233570448	-0.5629826	-1.019321121	0.168921351	-0.016412829	-0.047636327	0.097847756	0.482297508	0.175169217	0.863876243	0.254841051	0.149886026	-1.498361604	0.272950617	0.288564208
1	-0.407109096	0.281417051	0.172699418	-1.384626455	0.426539215	0.188588208	0.002573788	-0.67058045	-1.691571599	-0.804823012	0.34506339	-0.086224497	0.536550991	-0.297860361	0.064876869	0.124954921	0.280033614	-0.050159705	0.282033703	0.411180943	-1.691571599	0.36475525	-0.033217748	0.302012089	-0.192506932	-1.691571599	0.471789772	0.276609992	-0.498653887	0.371020277	0.384030488	0.557367578	0.560173369	0.524707872	-0.97571128	-0.697436776	-0.648860594	0.214009705	-0.009202168	0.185615256	0.400313397	0.674577485	0.5082992	1.042665458	0.434001555	0.283474318	-0.303567001	0.572496754	0.422240765
1	-0.029804119	0.320604595	-0.317057313	-0.715604774	0.286961296	0.306519464	-0.088296308	-0.89852567	-2.112642512	-0.646056467	0.47271792	-0.291656353	0.998566378	-0.658842701	0.178505903	0.159583763	0.103709515	0.171676833	0.656055146	0.188760419	-1.195550254	0.06911221	0.33327076	0.335715521	-0.055304669	-2.112642512	0.49303139	0.214685325	-0.720806931	0.26669229	0.304415397	0.421920573	0.243422877	0.17792932	-1.404385069	-0.399194027	-0.715604568	0.032933992	-0.096097665	-0.05670302	0.106125933	0.430680378	-0.073961738	0.856452399	0.247943006	0.236423533	-1.218430599	0.584494557	0.12497218
1	-0.480631683	0.203231133	0.214430831	-1.117409415	0.196723658	-0.101196651	-0.180815524	-1.262445181	-1.764012046	-0.679782129	0.395588565	-0.150470379	0.426677164	-0.651175672	-0.068642526	-0.008884084	0.11016866	-0.078000411	-0.101978422	0.236794031	-1.764012046	0.124772994	-0.415604391	-0.058566995	-0.474735123	-1.764012046	0.483812897	0.255314328	-0.402958084	-0.265711455	-0.091990925	0.239599087	0.402457064	-0.059238147	-0.630205033	-0.782396414	-1.002824582	0.277853488	0.005402431	0.097342673	0.3088375	0.606473361	0.371784745	0.795991812	0.25352435	0.178197668	-1.456870912	0.192091725	0.192332888
1	-0.335274954	0.262113751	0.420370412	-0.790769959	0.327415246	0.232700483	0.07794688	-0.93135055	-1.905874043	-0.529465473	0.521594042	0.021476065	0.370188726	0.103550958	0.117112717	0.161370092	0.27794056	0.027687443	0.10144869	0.392400811	-1.905874043	0.430108138	-0.292868697	0.094126078	-0.369352669	-1.905874043	0.408235656	0.143043598	-0.469483064	0.121840566	0.272419518	0.657696313	0.632275929	0.502478186	-0.742142396	-0.686352048	-0.555117055	0.134254904	-0.000144284	0.06901515	0.178949968	0.605453178	0.450616579	0.958364532	0.342645611	0.168930654	-0.768182127	0.145656675	0.167205521
1	-0.218852238	0.290928715	0.466386528	-0.359768536	0.293850881	0.116592374	-0.09747708	-0.624599981	-1.840363501	-0.262163966	0.336610149	-0.104107968	0.377409672	-0.379799612	0.055401971	0.065320256	0.277455503	0.034319354	0.149514507	0.316041516	-1.660337306	0.16253048	-0.012338806	0.106093369	-0.350973251	-1.840363501	0.513837865	0.266664773	-0.328746319	-0.053024381	0.003832761	0.563446688	0.380387247	0.354200599	-0.794401523	-0.533000191	-0.870584112	0.276382524	-0.035537356	-0.050799504	0.174552923	0.42276635	0.22612181	0.79544568	0.275188352	0.22415352	-0.853656244	0.245090895	0.170756726
[truncated: 575 more columns]
