# Supplementary material for: Ensemble deep learning enhanced with self-attention for predicting immunotherapeutic responses to cancers
Source: Front Immunol. 2022 Dec 1;13:1025330. doi: 10.3389/fimmu.2022.1025330 (PMC9751999; doi:10.3389/fimmu.2022.1025330)
Supplement: Supplementary file 4 [file DataSheet_4.csv]

gene	OR	OR.95L	OR.95H	coxPvalue
SCNN1D	27.76778592	1.289911316	885.657033	0.043934939
ATAD3A	0.004614878	2.25E-05	0.588552051	0.035899033
PLCH2	8.490487945	1.695827523	51.88575398	0.012902449
AJAP1	9.098343531	1.308085323	81.82613462	0.034587697
DNAJC11	1.85E-05	1.70E-09	0.069891576	0.013579834
TMEM201	0.017823338	0.000285719	0.808151744	0.043093483
CTNNBIP1	0.015018437	0.000205522	0.837946883	0.044708319
CORT	0.030311954	0.00087065	0.608576389	0.035557931
C1orf158	0.069598782	0.007555271	0.51286544	0.011025768
SLC25A34	142.8787699	3.342497327	10220.02848	0.014326938
NBPF1	114.420737	1.298104895	19716.75886	0.049479856
STPG1	0.015107469	0.000343982	0.458752469	0.020035653
STMN1	0.029090043	0.000825181	0.673225875	0.034488172
EXTL1	12.09916737	1.538445013	136.4778558	0.02743038
UBXN11	0.007437238	0.000132977	0.278508798	0.010552331
NUDC	0.002469738	5.14E-06	0.741302926	0.042993759
RCC1	0.001765436	3.66E-06	0.379992022	0.029265166
TMEM39B	2683.735895	5.483630706	3180868.767	0.018142305
CLSPN	0.020839247	0.000788199	0.358305716	0.011837213
GNL2	0.006076256	1.84E-05	0.751697891	0.049690439
NT5C1A	44.0751314	2.746938042	1121.012515	0.012493764
EBNA1BP2	0.003760907	3.10E-05	0.286906597	0.01491066
RAD54L	0.032258242	0.001099088	0.56944539	0.028260696
STIL	0.025561782	0.000624153	0.558731144	0.031166152
ORC1	0.023164062	0.000703635	0.523145264	0.023936252
C8A	0.036215015	0.001499354	0.509824528	0.022167576
DOCK7	891.6750598	1.530172256	811918.8322	0.03965331
SLC35D1	67.43134202	1.236003408	5618.567874	0.047166055
AK5	0.076033885	0.005800423	0.770114469	0.03425475
IFI44L	0.188266366	0.032874396	0.929050145	0.047444298
IFI44	0.075989023	0.006907217	0.648377385	0.024434473
GBP1	0.081211912	0.007354433	0.710344364	0.028888154
GBP2	0.014205871	0.000233969	0.481651501	0.028549814
GBP4	0.046325737	0.003864878	0.415729796	0.009277998
GBP6	0.282998466	0.077159084	0.926729664	0.04450151
ALX3	0.017380965	0.000311789	0.640302055	0.034587894
KCNA2	13.16981122	1.841172602	129.1847394	0.016589766
ZNF697	77.17344898	2.20783438	3948.596604	0.021081771
POLR3C	2.40E-05	4.64E-09	0.034168237	0.007059522
SCNM1	0.001691728	6.67E-06	0.238348949	0.01494357
VPS72	0.003081082	8.78E-06	0.526398768	0.034688182
PSMD4	0.003066275	7.85E-06	0.81731411	0.045707116
TUFT1	0.018340286	0.000352413	0.556956215	0.031914745
ADAR	0.000997337	9.62E-07	0.65106766	0.04124089
DAP3	0.000128716	1.16E-08	0.600713566	0.04530898
SLC25A44	0.000536143	1.75E-07	0.403125849	0.038610933
C1orf61	0.151549447	0.029585734	0.679070363	0.016518686
IQGAP3	0.032767798	0.001307322	0.603090343	0.027542878
GPATCH4	0.001516858	5.66E-06	0.202890497	0.013965392
ISG20L2	0.000485589	1.56E-07	0.756743436	0.049454517
CFAP45	0.084349707	0.009666213	0.604003337	0.017249446
NHLH1	0.121993001	0.013222198	0.878129946	0.044826355
NUF2	0.057935495	0.002889587	0.783821044	0.043387763
GPA33	0.165275637	0.027948207	0.856825322	0.035439321
AXDND1	0.105997221	0.012197274	0.678400824	0.026781189
HMCN1	9.236764069	1.288722145	88.36387173	0.037328068
DDX59	717.5169918	1.279813042	677505.9233	0.047734519
CAMSAP2	2604.142591	3.231510004	3896580.583	0.025737746
MYBPH	31.55419999	3.415436093	426.5010456	0.004439452
KISS1	0.259774145	0.0664859	0.906341311	0.038015617
DSTYK	7555.197457	1.845107576	88334224.33	0.045726628
RCOR3	117.2960102	1.113131089	17068.07947	0.048636505
DISP1	32.7283212	1.121504985	1250.358046	0.045699369
FAM89A	13.93513552	1.171529812	203.0967374	0.041465029
GNG4	0.293019403	0.090412923	0.906652615	0.033839209
LYST	664.2575892	6.638850597	130396.2247	0.009016674
GPR137B	153.7340892	1.246570561	30069.90015	0.048221161
EDARADD	16.94255433	1.879935072	187.8224161	0.01426176
CMPK2	0.095418024	0.008137248	0.941300543	0.049801764
RSAD2	0.127037747	0.018602755	0.740116572	0.02621264
ODC1	0.054551621	0.003777046	0.680776123	0.025245715
KLHL29	35.00571215	1.206170254	1442.984095	0.0472043
MAPRE3	71.99631184	2.13724956	3418.105775	0.020768652
CDC42EP3	27.68981717	1.173734166	841.9681358	0.044460137
CYP1B1	7.653240622	1.485693363	48.34543188	0.020297807
HNRNPLL	26427.6026	7.431596756	226162474.8	0.019545165
TMEM178A	12.74135082	1.419738625	187.9559075	0.035830472
EPAS1	33.89370084	1.995243203	842.2372849	0.019423503
RHOQ	136.9550337	1.518406093	18204.86673	0.037645377
ANTXR1	16.09014499	1.128253025	303.2327858	0.048877625
FABP1	0.313710888	0.086917635	0.975428395	0.049754563
FAHD2A	0.000777991	1.18E-06	0.25210806	0.020610754
STARD7	0.001332309	1.29E-06	0.913974439	0.049386622
NCAPH	0.009293179	0.000157903	0.301957929	0.014372399
VWA3B	0.178146828	0.030701109	0.825679692	0.034122658
KIAA1211L	0.053753499	0.003262674	0.65382342	0.028717315
EIF5B	0.000488073	4.06E-07	0.348972586	0.026436605
RFX8	5.667993014	1.144975418	33.27009306	0.040761155
MRPS9	0.00186575	3.29E-06	0.631892288	0.041038916
NCK2	0.001047944	1.01E-06	0.583609962	0.038915926
ST6GAL2	6.681911062	1.242333077	45.13100027	0.035823825
EDAR	0.213195955	0.042654377	0.932280747	0.046403264
MYO7B	0.159280679	0.025757368	0.910426966	0.040690806
NEB	0.106019412	0.011756532	0.78990924	0.033914964
CACNB4	15.78126732	1.340426575	276.2862717	0.039367624
GRB14	0.126377271	0.017834003	0.706958405	0.025906091
STK39	0.001938312	6.47E-06	0.304946847	0.021515475
CCDC173	0.02490204	0.000959992	0.391214267	0.013850869
SLC25A12	312.4545608	2.789498598	63163.13738	0.021303801
UBE2E3	546.7357374	1.922056191	310829.7434	0.037446677
ITGAV	85.92059227	2.030757492	5664.170116	0.025911615
STAT1	0.027057712	0.001012064	0.547721908	0.022717999
HSPD1	0.005602027	4.24E-05	0.446062561	0.024850546
CPS1	7.57276143	1.332295606	53.42721179	0.029474548
VIL1	0.169956666	0.03454591	0.66810968	0.015741306
SP140L	0.003445395	1.66E-05	0.296691671	0.022278286
ACKR3	10.86770041	1.118123816	137.4346944	0.048197742
OXTR	0.101830808	0.008360459	0.738678811	0.042244823
RPL15	802.4101453	2.665779285	449309.5549	0.027306899
RBMS3	18.40510705	1.217782839	355.9073684	0.041309862
CRTAP	1132.860213	2.981606306	954953.1182	0.027371651
MYD88	0.006363952	3.87E-05	0.671638974	0.03845802
CCDC13	0.039854686	0.001696252	0.594973721	0.028244035
TOPAZ1	0.108995938	0.010368538	0.784773379	0.03951107
KIF9	0.006804376	6.29E-05	0.50842865	0.027438004
NICN1	131.8554155	1.154325797	21105.77423	0.04700096
CACNA1D	5.849308658	1.463031281	26.36308639	0.015293392
EOGT	39.16525161	1.486292646	1385.478763	0.031571854
ARL6IP5	58.0835051	1.321009345	3880.717814	0.040044492
GXYLT2	10.28918462	1.556541164	86.32776325	0.02131672
RETNLB	0.045787391	0.002466268	0.679940679	0.029193284
CD200	19.48715001	1.565124407	324.7629104	0.027378831
PARP9	0.009973247	0.000195746	0.339665091	0.014335678
DTX3L	0.004219835	2.79E-05	0.356143857	0.021770536
MUC13	0.266227263	0.081438776	0.797272683	0.019875746
MCM2	0.0437317	0.001794566	0.874862758	0.044460483
KBTBD12	0.203403837	0.049512656	0.771030039	0.021221791
ACAD11	306.4945897	1.965441385	83460.44915	0.032976849
NPHP3-ACAD11	3.186739966	1.195622011	9.473440051	0.02583616
RYK	119.6591868	1.372187459	13609.78477	0.038090961
CHST2	14.94757053	1.328048519	281.1678499	0.04558919
TM4SF4	0.224801406	0.067150202	0.6424137	0.007986671
SI	0.201651211	0.040244139	0.678829932	0.018548322
WDR49	0.106396124	0.013319059	0.718927609	0.025481581
PSMD2	0.004412187	2.23E-05	0.519395089	0.030813676
CLCN2	0.014656523	0.000184542	0.840209775	0.04658757
CHRD	12.90856448	1.202123881	197.1009197	0.047166743
MAGEF1	0.001532472	4.35E-06	0.274672679	0.020187995
RFC4	0.01528216	0.000199743	0.792312234	0.043613393
GMNC	0.226732775	0.064353889	0.711901728	0.013229827
LYAR	0.007242209	5.67E-05	0.628781491	0.035514025
CCDC96	0.039144278	0.001285369	0.831543658	0.045925189
GRPEL1	0.000195784	8.17E-08	0.181973696	0.020729016
SORCS2	8.975340347	1.752398372	56.16602949	0.011986958
LAP3	0.028566608	0.000692527	0.914939831	0.04659002
C4orf19	0.11178502	0.011047488	0.818977583	0.043263267
RFC1	1.11E-05	1.69E-09	0.023210644	0.006015688
ZAR1	0.127088693	0.015866583	0.872284173	0.040170615
SPATA18	32.0215065	1.984902084	829.2840825	0.022133159
TMPRSS11A	0.184646266	0.040273077	0.740825194	0.020922461
UGT2B11	0.253592133	0.059457503	0.96978801	0.049073046
SLC4A4	0.14589009	0.027102168	0.681012723	0.017720504
GC	0.359084968	0.124880546	0.920728811	0.037200136
ALB	0.329851305	0.098344732	0.967341867	0.047987384
CCNI	6682.282564	6.67529235	15322454.05	0.017072582
HERC5	0.089336648	0.007399364	0.872966791	0.043655209
ADH1C	0.332773305	0.10530598	0.974231628	0.047897327
C4orf17	0.151054725	0.022656129	0.910132752	0.042204822
DNAJB14	89.33262256	1.11153584	9449.46796	0.048370059
CENPE	0.018274925	0.000289491	0.64602096	0.040412625
FAT4	14.72025231	1.17160987	256.0644807	0.047734061
SETD7	1436.089307	4.41487874	1617916.408	0.023410385
GAB1	93.66575994	1.362134047	9869.616122	0.042003831
EDNRA	23.8660195	1.752867867	425.58832	0.021718676
MAP9	49.81004994	3.439417743	1036.039312	0.006397574
DDX60	0.022024455	0.001145038	0.301601534	0.006529831
DDX60L	0.045465336	0.001853107	0.882989805	0.045411929
SCRG1	16.09005581	1.71168128	188.8252137	0.018882986
SPCS3	910.4136516	4.673243084	296129.416	0.014407284
WWC2	49.22329255	1.813316613	1740.834413	0.02324917
SNX25	379.1218881	4.330843827	68382.35457	0.013608644
CCDC110	13.34149562	1.366238057	166.7120117	0.0319012
TRIP13	0.021833047	0.000768288	0.386841203	0.015269145
TAS2R1	0.134664256	0.01845307	0.854460019	0.036224125
ANKH	160.9552772	1.673063321	33092.34835	0.041791159
BRIX1	0.009156763	6.96E-05	0.806322084	0.044958387
UGT3A2	0.166242756	0.028455653	0.776275254	0.028483622
CCL28	0.152827647	0.020577935	0.850653126	0.04473726
GPX8	12.86487165	1.155198409	183.3809279	0.04510995
TRIM23	591.9525093	1.467806909	446156.6398	0.044670692
PIK3R1	73.76174915	1.619716567	5018.816108	0.033370385
ARRDC3	179.0861327	2.269617598	23590.80182	0.026251116
LIX1	7.964260133	1.385548614	60.64738286	0.028576642
MCC	70.50399819	3.252230757	2063.119925	0.008708687
TSSK1B	22.23749365	3.68006615	183.8811236	0.00159331
YTHDC2	353.3886224	1.450763077	140997.6802	0.042821296
CSNK1G3	28969.83993	20.49107347	109425468.8	0.008034778
SKP1	69879.01325	5.510375603	3648505023	0.030143085
KLHL3	64.24779377	1.533333848	3552.88698	0.032392502
NME5	5.799187256	1.041371359	36.19616344	0.049137754
NRG2	7.121608005	1.306872959	50.44083158	0.033031286
PURA	8937.964482	2.11828759	108469443.3	0.041862665
GABRA1	0.133474413	0.018584922	0.808303804	0.031957931
SPDL1	0.00479187	2.72E-05	0.453164256	0.029004367
FGF18	9.921922286	1.126509951	115.9655376	0.04985731
RBM24	7.845164732	1.374248527	55.39884537	0.027020516
NUP153	0.006631788	3.65E-05	0.930726216	0.048614521
DEK	0.010155743	0.000166025	0.486839249	0.022181538
MBOAT1	0.067170762	0.006258272	0.591669582	0.017382747
E2F3	0.041525816	0.002618362	0.55840882	0.018017608
CDKAL1	0.023944605	0.001258387	0.359563387	0.008319717
HIST1H2BK	0.004641813	2.65E-05	0.601115292	0.032942904
OR2B2	0.147833757	0.027310706	0.681610054	0.018478723
ZNF165	0.055201604	0.002825035	0.698111725	0.037259372
MUC22	0.29693176	0.096895176	0.843825638	0.025137965
TAP2	0.039725211	0.001747975	0.715167719	0.032709019
PSMB8	0.011469653	0.000246036	0.336160946	0.014113862
PSMB9	0.056735906	0.004443793	0.571931953	0.019112084
TAP1	0.088873369	0.008563515	0.761739122	0.031911556
TCP11	0.116866816	0.014267216	0.817815495	0.034838409
BYSL	0.001611341	3.72E-06	0.326019418	0.023996288
TBCC	0.008726676	7.98E-05	0.806973465	0.039591065
MAD2L1BP	0.001700352	1.73E-06	0.644666391	0.048049532
MCM3	0.00295991	3.65E-05	0.137979575	0.004912564
PRSS35	11.99686058	1.816592697	95.37777592	0.012532148
ANKRD6	90.59871035	1.99497503	6128.071796	0.025524011
MCHR2	0.098247064	0.014836053	0.518368957	0.008969872
FAM26E	15.73352139	1.462963464	212.5835855	0.027895321
RFX6	0.249290172	0.056481465	0.869968704	0.041448578
GJA1	9.472640926	1.230897585	84.40259059	0.033787228
CENPW	0.015132585	0.000302943	0.488470775	0.024673341
MYB	0.109763955	0.016358062	0.605349356	0.014543731
ULBP1	0.128479513	0.019208119	0.672532877	0.02200381
EZR	0.004578561	6.94E-05	0.179020581	0.006668776
TCP1	0.000915335	1.11E-06	0.377568715	0.029131537
C6orf118	0.154273152	0.033256517	0.589797156	0.009217932
PDGFA	125.4220325	5.106601483	4405.824603	0.004573239
ELFN1	48.8818744	2.394590451	1571.509455	0.017594049
RSPH10B	0.032081648	0.000907591	0.46147676	0.030054514
EIF2AK1	0.000324686	8.88E-08	0.574856689	0.042051086
TRIL	37.56601549	2.147319968	1062.903847	0.020780781
C7orf57	0.14776649	0.024635708	0.732003277	0.025560505
TPST1	62.12267826	1.450712646	3591.430531	0.035621935
TRIM50	37.87619029	2.837467478	914.8689405	0.013193595
CYP3A4	0.124688874	0.013958747	0.843950935	0.040988056
MCM7	0.012800083	0.000125427	0.937763635	0.04984127
PILRA	0.012218602	0.000438974	0.21109792	0.004577246
EPO	27.39915703	2.225545484	482.9537028	0.014724661
SRPK2	1235.473871	2.126170658	1513462.415	0.034982591
SMKR1	0.119112061	0.016003505	0.696890394	0.025456457
PARP12	0.013853268	0.000186654	0.84743041	0.043253435
EZH2	0.037535525	0.001210381	0.845376602	0.043914949
ZNF862	118.9642882	2.170352137	9473.388849	0.023375419
SMARCD3	63.12603751	2.222714428	2880.0774	0.021143831
CSMD1	11.63007697	1.549529882	126.0884977	0.028024621
MICU3	33.45724133	2.406752116	608.0694491	0.011850286
CDCA2	0.032542143	0.000847353	0.780438756	0.045770887
ADRA1A	4.765957825	1.117269848	23.36465076	0.041611135
SCARA3	11.06713261	1.304183938	118.9398484	0.034855142
GTF2E2	0.001059793	2.07E-06	0.245120982	0.019499986
TEX15	0.229834712	0.070809759	0.68034733	0.00969027
TTI2	0.001208303	2.78E-06	0.27608259	0.01981456
MCM4	0.003959001	3.95E-05	0.183803519	0.00917042
DNAJC5B	0.127382074	0.016576067	0.817844437	0.036132841
CDH17	0.233902995	0.051599131	0.888538098	0.037470264
CPQ	23.32999529	1.198762903	560.3856926	0.040552441
POP1	0.005249245	3.23E-05	0.540060885	0.031876412
ZFPM2	8.302956176	1.147991591	70.9541294	0.040094217
TRHR	0.038781694	0.004382304	0.256078051	0.001498081
NUDCD1	0.006707152	4.88E-05	0.511742329	0.032288659
ENY2	0.000499539	6.98E-07	0.191822045	0.015812328
C8orf76	0.000150105	1.84E-07	0.049559339	0.00517416
ATAD2	0.004375276	4.53E-05	0.227845809	0.010967624
FAM49B	0.002714921	6.42E-06	0.526578142	0.038830085
CHRAC1	0.000718829	1.38E-06	0.200155559	0.015617044
SLC45A4	0.04221998	0.001555249	0.91028828	0.047755826
LY6K	0.064810656	0.006018153	0.523282849	0.015453996
EXOSC4	0.013570956	0.000177193	0.757038717	0.041076258
MTAP	0.03490045	0.001796726	0.366601762	0.011977832
CDKN2A	0.187988977	0.047937495	0.586289964	0.007690481
CDKN2B	0.128228595	0.017081726	0.714654585	0.028592441
DDX58	0.058263138	0.003071192	0.958890134	0.048182689
DNAJA1	0.000130283	2.79E-07	0.025670514	0.001835434
KIF24	0.023185511	0.000941079	0.385120777	0.01247824
HINT2	0.014383488	0.000191221	0.82576319	0.044009634
SPATA31A5	0.036034711	0.000983364	0.762150422	0.043815849
CBWD3	0.003422629	1.30E-05	0.574273419	0.034713023
C9orf135	0.174778136	0.029972406	0.903147854	0.03960166
ASPN	18.22246075	1.360392925	408.6441998	0.044044125
NANS	5.79E-05	3.93E-08	0.031445392	0.004361034
RNF20	0.000276701	7.71E-08	0.413865421	0.034144349
SMC2	0.029065072	0.000684545	0.858294912	0.048930785
LPAR1	27.28241821	2.332679575	407.7295716	0.010561706
PRPF4	0.000207614	2.26E-07	0.076883453	0.007994184
AMBP	0.10178138	0.010229071	0.718736563	0.030944738
STRBP	0.008757324	8.77E-05	0.535690091	0.031579987
LHX2	0.310087107	0.091681158	0.979189339	0.049364408
WDR38	0.003262759	4.89E-05	0.102033571	0.002942839
ARPC5L	0.004099128	1.66E-05	0.616759684	0.037361741
TRUB2	0.000160119	1.08E-07	0.10098194	0.01164746
WDR34	0.013793866	0.000520996	0.263676847	0.006234364
SET	0.001074242	3.02E-06	0.228552959	0.015467704
DOLPP1	0.004089078	1.50E-05	0.621977306	0.040401881
C9orf78	0.000440649	2.41E-07	0.395910586	0.031049816
EXOSC2	0.000335933	3.34E-07	0.142473899	0.01395902
TTF1	0.000299242	1.07E-07	0.382391964	0.032955772
DDX31	5.53E-05	1.26E-08	0.068262784	0.012249073
ADAMTSL2	31.84651455	1.272613947	1181.121722	0.044572558
CAMSAP1	0.001687175	6.44E-06	0.278320732	0.017451853
ENTPD2	6.045383463	1.202081423	34.26806534	0.032179879
SAPCD2	0.045734467	0.002194225	0.602257297	0.028954319
TMEM210	0.069466917	0.005442743	0.766555178	0.031898136
ZMYND19	0.001980382	9.55E-06	0.233175005	0.014639501
RBM17	7.00E-06	1.68E-09	0.006232711	0.001798628
KIN	0.006740958	5.22E-05	0.497766646	0.027976152
USP6NL	0.000410662	1.05E-06	0.053264121	0.004110588
UPF2	0.00024269	3.22E-07	0.06070285	0.006403345
DHTKD1	0.011256365	0.000162028	0.534373707	0.026717366
CDC123	0.001049081	5.09E-06	0.125255081	0.007050988
MCM10	0.022149614	0.000886671	0.337736322	0.011102584
SEPHS1	0.002378912	1.78E-05	0.182559107	0.009097176
PRPF18	0.000665758	4.58E-07	0.537237498	0.037827701
RPP38	0.002440601	5.67E-06	0.578537758	0.038571362
CUBN	48.55521399	3.091667105	2067.070065	0.020986876
SPAG6	0.206913829	0.04769249	0.748458768	0.021891571
ANKRD26	0.00355752	9.83E-06	0.653124748	0.043999473
MASTL	0.001481804	4.89E-06	0.201631256	0.015093869
ACBD5	0.00038097	1.47E-06	0.05242718	0.002861238
RET	37.79225225	2.585016022	945.1625299	0.014880282
FRMPD2	4.538544871	1.187879762	19.51220279	0.031855896
A1CF	0.283676717	0.085320945	0.846705255	0.026874263
ZWINT	0.01539548	0.0003514	0.401521492	0.018222594
USP54	0.005701434	3.02E-05	0.634665928	0.038093932
ZMIZ1	205.2934803	1.299719997	58718.05241	0.048981054
ZCCHC24	31.31141753	1.794714539	842.567021	0.02605312
PTEN	97.84734181	2.738627239	5307.216825	0.015566077
LIPK	4.660571429	1.203714578	21.95794908	0.035341623
HECTD2	24.59224217	1.579401273	560.9561325	0.030491081
PYROXD2	37.17855125	1.685657846	1156.645565	0.027858447
ENTPD7	155.5622595	2.245148635	21000.29518	0.028299762
PDZD7	14.79420685	1.085122028	252.0755191	0.049512832
RBM20	21.84318297	1.81626368	460.7228684	0.029533035
TDRD1	0.066728979	0.005860334	0.433553489	0.011229288
HSPA12A	15.89143097	1.149751544	270.166766	0.044178035
GPR26	10.57111679	1.684839182	86.63316217	0.017817926
JAKMIP3	18.72548763	1.581307792	365.153127	0.0333606
NUP98	1.39E-06	4.81E-12	0.08464717	0.022835918
OR51B4	0.16128643	0.023968461	0.958705228	0.048807615
OR51B6	0.185481785	0.037852307	0.839809321	0.030738564
OR52N1	0.11361433	0.015454784	0.701524878	0.023518499
OR52E8	0.214849178	0.045774069	0.99457625	0.045639457
OR52E4	0.172527084	0.043005836	0.628077604	0.008790443
OR52E5	0.279087901	0.075549696	1.011241327	0.049470708
OR56A3	0.273379012	0.080907459	0.879294332	0.029983804
OR56A5	0.175797182	0.039816492	0.714865036	0.01632742
OR56A4	0.216681214	0.051914754	0.850575723	0.029174567
OR56A1	0.239753452	0.058300551	0.928998879	0.03993967
OR2D2	7.262181238	1.262345329	48.37916413	0.030273749
CAT	105.2573139	2.138211565	6618.823084	0.021048432
FJX1	19.09082209	1.358171125	373.9906304	0.037053367
HARBI1	0.001501836	4.14E-06	0.241360985	0.018770494
PSMC3	0.007726501	4.81E-05	0.848364219	0.047850777
APLNR	29.10687268	1.677548368	772.3408238	0.029054062
SSRP1	0.003601654	1.63E-05	0.504747621	0.029677928
SMTNL1	0.116168705	0.012804336	0.879934606	0.043394085
ZP1	5.754664069	1.204161389	32.6334886	0.03559432
MYRF	0.08839	0.007411722	0.937405434	0.045270115
FADS3	23.1914431	1.636219217	506.2656879	0.029437657
NRXN2	9.319182023	1.360937138	87.98541174	0.034090725
POLA2	0.009402655	7.07E-05	0.867408131	0.047242212
TIGD3	0.064353483	0.006346684	0.511344453	0.013102421
EIF1AD	0.000695522	5.58E-07	0.536132553	0.035350759
ACTN3	13.37578593	1.715443469	129.465379	0.017321856
RNF121	0.001380533	1.50E-06	0.768580699	0.045380458
IL18BP	0.00236917	8.95E-06	0.374325192	0.024204521
PPME1	0.003788259	1.55E-05	0.658111478	0.037231868
PRSS23	21.79934761	1.486175544	397.1228125	0.028386035
CEP295	0.001967363	3.34E-06	0.4729227	0.038740309
CWC15	0.002536254	7.71E-06	0.501408749	0.030811379
MMP13	3.846226121	1.21575299	14.64370489	0.031852829
ELMOD1	10.03074964	1.503156631	83.55056144	0.022737174
HSPB2-C11orf52	10.17436058	1.308804173	100.2422376	0.03241937
ZPR1	0.0004258	2.56E-07	0.295680372	0.027160221
APOA1	0.168922702	0.032113654	0.7346087	0.022563836
SCN2B	8.429441179	1.429937358	70.11151165	0.029787122
PKNOX2	13.18882232	1.70557844	136.7274875	0.019098693
FOXRED1	0.00136041	1.98E-06	0.579012236	0.037561583
OPCML	11.6567186	2.030398029	87.07718708	0.009939175
JAM3	62.32871387	2.203454752	3302.826209	0.02448991
FKBP4	0.003488956	4.34E-05	0.181753651	0.007094079
FOXM1	0.016830565	0.000495167	0.394084973	0.015042558
GNB3	24.5974867	1.39392803	643.4477755	0.038179573
LRRC23	0.00919225	6.14E-05	0.569978487	0.038141752
EPS8	21.8444393	1.058677165	510.7036612	0.046991275
AEBP2	124.5494044	1.283117319	21017.448	0.048528069
PDE3A	27.49153702	1.933145922	516.8343298	0.018613204
KLHL42	181.5506562	1.65484385	33794.27418	0.039298421
AQP2	12.61940595	1.505498494	190.2613487	0.038707662
CERS5	41625.92605	4.316234772	3690472948	0.041319741
KRT80	0.064075396	0.00501867	0.53263414	0.020331705
RAB5B	2065.290258	4.460490201	2142756.894	0.019490072
RPS26	63.72947673	2.755178723	1969.914324	0.011960591
MYO1A	0.101024967	0.01249202	0.553866246	0.016157056
LRIG3	60.31509237	1.349463865	4343.678858	0.044146589
MON2	3752.872943	5.113677723	6438626.345	0.020101293
LEMD3	6420.958034	8.329180994	11421037.82	0.013657227
MSRB3	12.82069845	1.251775004	179.0890995	0.041213312
KCNMB4	9.147913875	1.141050125	87.1048383	0.043752485
PTPRB	34.40181479	1.213885629	1313.739683	0.044863627
RASSF9	8.442852134	1.146027904	74.41908689	0.041230894
DUSP6	26.58496269	1.461316773	694.7363548	0.034842878
CFAP54	0.056904974	0.005136199	0.481810089	0.012303582
KCTD10	42517.92041	27.26810959	291027035	0.00857863
UBE3B	220661.3674	14.3435005	14424617068	0.018048999
OAS1	0.040976463	0.002049668	0.548534387	0.023504159
OAS3	0.058450726	0.003381769	0.903175965	0.043469469
IQCD	0.008379165	0.000140992	0.290328161	0.012261815
CCDC60	8.331511195	1.53128344	54.76560856	0.018488008
MSI1	0.140013713	0.026126185	0.613097442	0.012650759
HNF1A	0.263913178	0.069019176	0.898753741	0.036860369
LRCH1	523.188001	2.810089359	177187.7465	0.024260813
ITM2B	82.08467579	1.342196131	8479.699987	0.045947881
DIAPH3	0.02487324	0.000575995	0.603951166	0.034306427
POU4F1	0.296553974	0.092477174	0.860277731	0.030046864
ABCC4	21.25112791	1.165772399	544.3012295	0.048142026
CLDN10	4.009026401	1.079687319	16.26627049	0.041673282
PARP2	6.65E-05	8.32E-08	0.024680516	0.002437472
SUPT16H	0.001018805	1.37E-06	0.458429434	0.030014605
METTL3	0.000290848	1.05E-07	0.365633053	0.031192457
PRMT5	3.58E-05	1.07E-08	0.038792257	0.007071495
PSMB5	0.000869116	6.17E-07	0.412129301	0.035119281
MYH7	0.173079891	0.029797002	0.900125675	0.038712684
PSME1	0.007651245	6.97E-05	0.617418818	0.032194175
PSME2	0.003467752	1.94E-05	0.444421219	0.024929311
IRF9	0.003414198	2.66E-05	0.241924609	0.013555153
GZMB	0.165987034	0.030611	0.780575107	0.027760553
PRKD1	15.2137138	1.078682459	251.1104556	0.046773512
COCH	0.093478974	0.008222858	0.831856184	0.041999735
EGLN3	9.902264049	1.24535804	96.92769089	0.037026248
DLGAP5	0.027294888	0.000748703	0.558786964	0.030464693
FBXO34	0.000963991	7.87E-07	0.707957095	0.043828752
SLC38A6	275.6958096	1.236029681	100184.8179	0.04880653
MTHFD1	0.000341328	1.73E-07	0.281737222	0.025534385
ZC2HC1C	0.013427819	0.000273699	0.434454962	0.02012174
AHSA1	0.000121659	7.90E-08	0.084698939	0.009813439
SNW1	0.001087642	6.94E-07	0.825877947	0.049798752
CEP128	0.005155704	3.18E-05	0.468160857	0.029269257
PSMC1	0.000451866	3.15E-07	0.317173165	0.027502893
IFI27	0.21848652	0.045120017	0.940857243	0.046627083
HHIPL1	13.27936087	1.2297664	189.2630036	0.040881726
AMN	0.157498686	0.02827882	0.75213722	0.025546972
MAGEL2	12.65340667	1.486781455	150.0748847	0.029021997
C15orf41	101.0588844	1.692627571	10631.93556	0.036634303
MEIS2	416.0905197	7.489335137	46632.3702	0.006315736
TTBK2	270648.482	207.5622887	1558798217	0.001765846
UBR1	38155.18978	28.26192761	171923228.8	0.007376326
BLOC1S6	564.3205045	1.973018146	268124.6815	0.033377402
EID1	872.8800539	1.300078397	1063373.398	0.048483156
NEDD4	71.03447669	1.937380832	3885.228382	0.025214774
RFX7	105.6630148	1.097690793	12847.2119	0.046894899
MNS1	0.03418909	0.001459313	0.593497057	0.024498762
MAP2K5	3244.223937	2.133626385	13653488.7	0.039437821
FEM1B	474.8975985	3.950981837	87168.58868	0.014321584
RPLP1	2043.152323	7.914386224	1242088.564	0.011745964
NEO1	33.08537143	1.341506161	1023.25492	0.036521684
TBC1D2B	904.8986176	2.91042854	686760.9047	0.028466602
FAH	52.04343295	1.522226993	2279.417408	0.031493952
BTBD1	135491.3856	20.7270083	3180432174	0.012743199
DET1	35.87221389	1.093399969	1501.871028	0.047616526
TICRR	0.018827233	0.000397462	0.581708277	0.030137221
IGF1R	31.16773818	1.734838732	814.6586797	0.024953711
CHSY1	320.954711	2.397080272	100001.145	0.030056407
RGS11	11.17125037	1.426464035	124.5393452	0.031990012
MSLN	0.283581881	0.094808212	0.779717906	0.017329088
SSTR5	5.560955443	1.230046117	38.02407998	0.046265201
RAB26	0.066468963	0.003718893	0.728919602	0.037441851
ZNF263	0.000519009	2.75E-07	0.5899352	0.038862306
TRAP1	0.005164873	3.16E-05	0.559197974	0.032390753
TMEM186	0.006486307	5.65E-05	0.422684585	0.023523736
PMM2	0.002630096	6.58E-06	0.476982376	0.032980061
CARHSP1	0.004362839	4.32E-05	0.313952653	0.014708001
PLK1	0.04039894	0.001520459	0.732691857	0.038848029
TGFB1I1	15.94215358	1.319320235	287.7394594	0.041353441
MYLK3	16.19766768	2.110046432	173.8191854	0.011968126
CA7	0.103874948	0.012850237	0.716084369	0.024678329
HSF4	29.0074113	1.413477017	852.5875174	0.036905625
NOL3	53.47313448	1.931062347	2015.403077	0.023268722
PARD6A	0.068255974	0.004549646	0.843617701	0.040262469
LCAT	186.026473	1.296524551	50075.92415	0.049609635
NFAT5	194.6007078	3.199664773	19983.12649	0.016606065
CDYL2	31.39529528	1.512454107	854.8437015	0.030943117
DNAAF1	0.012027501	0.000717416	0.136685797	0.000800454
ATP2C2	8.732920173	1.350068189	64.67003725	0.0257581
KLHL36	825.7631063	2.056070988	659370.9804	0.035315748
CDH15	13.70242543	1.974968768	130.7894274	0.013609377
DPEP1	7.054601734	1.419570597	43.86329103	0.024209049
DEF8	326.4178238	1.920168186	117015.2758	0.038093205
ASPA	7.339506247	1.127415167	57.84390633	0.043162139
ZNF232	0.021315024	0.000473684	0.692793753	0.034600226
NUP88	0.003460551	9.45E-06	0.814149316	0.046992233
TP53	45.89028149	1.470140637	1706.994083	0.031130212
ALOX12B	4.184186259	1.16818892	17.72685356	0.037503999
AURKB	0.062960603	0.003397225	0.849560305	0.045340772
CFAP52	0.057589891	0.004605452	0.496031025	0.015234796
KCNJ12	5.596859837	1.09839569	34.69609967	0.048273548
LGALS9	0.040355012	0.002761867	0.463600212	0.01273675
VTN	0.075783703	0.006290073	0.683712666	0.026501575
SPAG5	0.031234795	0.000987073	0.696079598	0.034190424
PROCA1	0.014064446	0.000248443	0.541569506	0.026059062
TRAF4	0.008715469	6.65E-05	0.693614051	0.041415817
GIT1	0.000254356	3.03E-07	0.091786012	0.008887595
ANKRD13B	0.020974584	0.000671855	0.40071857	0.016534851
STAC2	12.71058914	1.543893823	173.9561291	0.033402532
CDC6	0.015662006	0.000229386	0.547115315	0.033801644
KRT222	8.966312004	1.54219877	65.4427741	0.019720055
DCAKD	439.3597779	1.688454313	190319.7984	0.037540053
KPNB1	2.76E-05	1.64E-09	0.211027588	0.025149556
LRRC46	0.013399832	0.000186287	0.626814049	0.034050062
COPZ2	7.309069989	1.154585468	57.03074185	0.041406849
CALCOCO2	4.35E-05	2.57E-09	0.135094123	0.025303945
C17orf64	0.040348724	0.002098604	0.599006954	0.024300394
APOH	0.177192767	0.032606813	0.718723947	0.025607798
ABCA10	33.50860591	2.466366625	682.098907	0.013066665
TTYH2	18.37122287	1.37371251	322.5624641	0.034752892
SLC9A3R1	0.053830901	0.003423699	0.702453199	0.029034228
CDR2L	0.017237938	0.000362129	0.495836001	0.026370286
NUP85	0.000258526	1.50E-07	0.23111188	0.021033607
SLC25A19	0.001634108	6.98E-06	0.209055141	0.013399587
SAP30BP	0.000202509	9.62E-08	0.257026811	0.022403415
FOXJ1	0.24537017	0.071182477	0.749226269	0.017676041
PRCD	65.65930858	2.670944018	3055.105476	0.018928285
JMJD6	0.002412608	4.90E-06	0.854081999	0.046526007
CCDC40	0.024858158	0.000798614	0.446747766	0.018942236
EIF4A3	0.000648082	7.11E-07	0.284027509	0.023851742
CCDC137	0.007965234	7.22E-05	0.678843933	0.035596215
ALYREF	0.004793527	3.72E-05	0.410950192	0.022307254
PCYT2	0.017052408	0.000234303	0.769036481	0.045324075
PYCR1	0.020294085	0.000501528	0.473452766	0.023965795
SECTM1	0.087261447	0.010471368	0.606835014	0.016958591
NDC80	0.048722757	0.002408973	0.719256334	0.035641994
PTPRM	16.40616873	1.370519211	241.7424529	0.030460956
CHMP1B	0.001903401	3.36E-06	0.638840675	0.039552539
AFG3L2	0.000423729	9.52E-07	0.096575146	0.007435726
SEH1L	0.002582651	4.99E-06	0.653156017	0.042099089
SNRPD1	0.001527811	4.09E-06	0.315314105	0.022534091
ANKRD29	5.894206934	1.159919622	38.73420949	0.043503521
ZNF521	14.96255237	1.285702342	236.1384054	0.039419903
GALNT1	35.45720662	1.274338625	1384.927031	0.042820423
RPRD1A	714.9101149	2.0987071	729136.8996	0.040938907
ELP2	297.8395074	2.281752794	58382.84275	0.025337744
FHOD3	8.951609028	1.189423521	76.01425265	0.035889669
DYM	3503.939271	2.121257073	16212085.91	0.041709618
TCF4	21.88474804	1.13204212	575.7130966	0.049542326
BOD1L2	0.074647654	0.006703826	0.701611366	0.02550969
GRP	4.910562098	1.312859307	23.80084353	0.029893326
GAMT	15.71576922	1.189717299	300.7103094	0.048295324
CHAF1A	0.003261354	2.91E-05	0.217506866	0.010751443
UHRF1	0.02624373	0.000959239	0.493981828	0.019677613
CERS4	32.88450658	2.902337001	567.4135381	0.008490443
PDE4A	37.96536499	1.793076663	1129.582754	0.024903369
ZNF491	16.28974031	1.376995337	221.0862951	0.02855562
CLEC17A	11.05089386	1.477256179	119.7176034	0.031168864
KCNN1	11.63125571	1.359494359	131.5148046	0.034484905
TMEM59L	6.728332174	1.370049124	39.85902123	0.025159366
UPF1	0.006260851	3.21E-05	0.800864297	0.044027152
COPE	0.004886752	2.50E-05	0.64790949	0.036480856
DDX49	0.002149673	9.70E-06	0.218973263	0.014555426
NR2C2AP	0.002318272	1.74E-05	0.172879079	0.008433741
SUGP1	0.001237879	8.88E-07	0.798750022	0.04982591
TSSK6	0.034213556	0.00100612	0.910776611	0.048225741
CILP2	7.134590861	1.253845731	49.99834728	0.034038631
HIPK4	8.694030433	1.139938424	79.19544222	0.040953372
CYP2B6	0.317291449	0.098436267	0.989190039	0.046170367
TMEM91	291.554849	5.31513797	33055.99626	0.010249834
B9D2	171.9627271	1.962970209	26364.60377	0.030601502
FOXA3	0.223810869	0.047858005	0.951436825	0.046687965
RRAS	26.67456056	1.456576979	686.2554922	0.03426065
SHANK1	16.91925088	1.842608804	235.5272594	0.021124358
CLEC11A	12.54217363	1.27229338	168.6181903	0.039773795
ZNF175	9.74709415	1.242908493	97.13780934	0.03700587
ZNF160	449.5635524	1.779834947	194061.267	0.036717441
C20orf194	332.3671032	4.390760738	47292.53223	0.012534084
SPEF1	0.134509706	0.017492738	0.862509762	0.039877127
PRND	6.73610374	1.760104473	29.37599145	0.007133507
PAX1	0.185837802	0.034672591	0.948773834	0.041052336
VSX1	10.91179057	1.340134827	122.6171582	0.037005353
TPX2	0.037669516	0.001317994	0.71549583	0.038026544
E2F1	0.091854352	0.007625447	0.866227424	0.042884667
GDF5	18.90412606	2.167007166	260.2962852	0.015029635
DSN1	0.007417018	6.49E-05	0.405092437	0.024509319
MYBL2	0.069985696	0.005285011	0.715214018	0.031347264
SNAI1	15.50312453	1.203157988	282.9033338	0.046506794
CTCFL	0.250429339	0.06887639	0.798661114	0.02257815
APCDD1L	26.61855322	1.357994948	876.9536629	0.04470835
TCFL5	1241.692294	3.186109324	1231107.931	0.027912803
CHRNA4	8.447959889	1.33367053	91.79941284	0.046380974
TCEA2	125.5667775	2.236477415	15718.57128	0.03088554
SIM2	8.088354937	1.082265967	63.70707585	0.040957942
MX1	0.071638205	0.00592805	0.661858854	0.026989005
PKNOX1	214.9607072	1.46150874	56342.91903	0.043753683
TUBA8	0.023788838	0.000518212	0.458872433	0.028200398
USP18	0.025619685	0.001924515	0.256068528	0.002875287
TSSK2	0.031081773	0.001127403	0.511109404	0.026151994
HIRA	0.001190947	2.18E-06	0.269164658	0.022029261
CDC45	0.022772715	0.000817114	0.372105702	0.013614558
ARVCF	0.095618343	0.008104945	0.975774654	0.049531256
RANBP1	0.007482059	7.04E-05	0.401965822	0.023654573
IGLV3-25	0.252816239	0.065852565	0.81381879	0.029906952
SUSD2	19.13391321	1.209263932	446.2631387	0.047789217
TFIP11	6.90E-05	6.16E-09	0.191310151	0.025994204
NEFH	0.069010833	0.006089081	0.683509662	0.023555015
MTFP1	0.018951093	0.000305552	0.6792394	0.043365703
MORC2-AS1	0.013833168	0.000152975	0.715947743	0.046529658
YWHAH	0.002898707	6.19E-06	0.811300723	0.047945348
RASD2	77.73718477	5.182660908	2028.735814	0.003746055
APOL6	0.006420616	0.00015647	0.166182685	0.004067401
APOL2	0.048809154	0.002146593	0.872689966	0.045931615
PVALB	5.701309609	1.364622299	34.55438674	0.033532929
BAIAP2L2	0.136284408	0.017305725	0.961438918	0.047400055
L3MBTL2	0.000887051	5.15E-07	0.790403603	0.04821815
RANGAP1	0.015494944	0.000235612	0.831605584	0.041604123
POLR3H	0.001863286	5.28E-06	0.391118802	0.025927491
PMM1	0.006775303	7.20E-05	0.405252457	0.020726583
XRCC6	0.000285707	5.13E-08	0.562318336	0.046006324
CCDC134	0.000271458	4.23E-07	0.066848434	0.006802193
CENPM	0.03924558	0.001688941	0.639366496	0.029417331
RRP7A	0.011671884	0.000199989	0.568712064	0.025955271
A4GALT	10.25301528	1.224325021	110.8137487	0.039525759
NUP50	0.00090812	1.05E-06	0.525833778	0.032957924
UPK3A	2.638036799	1.033125941	7.225379305	0.047924979
RIBC2	0.059094541	0.006831888	0.416314723	0.006171217
GTSE1	0.044645994	0.002023035	0.721951611	0.034721178
ZBED4	0.000243346	1.45E-07	0.192206923	0.019119439
XG	8.273095992	1.491994167	54.7056995	0.019724855
