# Supplementary material for: Ensemble deep learning enhanced with self-attention for predicting immunotherapeutic responses to cancers
Source: Front Immunol. 2022 Dec 1;13:1025330. doi: 10.3389/fimmu.2022.1025330 (PMC9751999; doi:10.3389/fimmu.2022.1025330)
Supplement: Supplementary file 5 [file DataSheet_5.csv]

gene	OR	OR.95L	OR.95H	coxPvalue
ZNF883	1.543198042	1.061770976	2.451822196	0.038304902
ZNF786	2.45525306	1.137840483	5.953347209	0.030832833
ZNF630	2.083100773	1.218321232	3.957873541	0.013152456
ZNF426	2.060572157	1.071586964	4.429934613	0.042383722
ZNF385B	0.309952262	0.064986971	0.823888467	0.048893578
ZNF300	1.777174402	1.068331699	3.183136001	0.036236055
ZNF285	1.686963042	1.226781293	2.473090918	0.002938171
ZNF232	2.464306797	1.3307103	5.236143091	0.008762049
ZNF189	2.632788934	1.209158823	6.517713077	0.022351175
ZMYND19	2.198347754	1.108605058	4.754845837	0.031730662
ZHX1-C8orf76	2.660516692	1.135691438	7.879675309	0.046197506
ZFYVE9	2.455357369	1.142193556	6.049129193	0.032060444
ZFY	1.372743842	1.073795021	1.831517195	0.017638768
ZFX	0.214478311	0.052005384	0.694392807	0.018057743
ZFP37	2.312217711	1.122998441	5.608555126	0.038052868
ZC3HAV1L	2.141611605	1.076476769	4.870584663	0.044004562
ZC3H12D	0.714034866	0.512039223	0.945925571	0.028714082
ZBTB8A	2.298671136	1.276268587	4.689654871	0.010606816
ZBTB40	0.17299328	0.043196896	0.54591577	0.005974125
ZBTB18	0.449641209	0.187323903	0.926272355	0.04693983
YIPF2	1.958212785	1.080800771	3.892031814	0.037435973
XIST	0.862677296	0.747667027	0.977433901	0.027862331
XIRP1	0.428267773	0.175230382	0.837512689	0.030646535
XCR1	0.192373439	0.040260086	0.650798511	0.016777062
WDR6	4.41110425	1.42235051	16.10614522	0.014913776
WDR27	2.52879713	1.083826634	6.720476803	0.0433151
VAPB	2.457634228	1.139548865	6.054805158	0.031897925
UVRAG	0.32637865	0.109219335	0.827433152	0.027492517
UTY	1.535032026	1.145533863	2.249658866	0.010043182
USP9Y	1.344771458	1.090179603	1.740765305	0.010836737
USP33	0.19182711	0.031541431	0.874016416	0.04751171
URB1	2.512661923	1.121617385	6.351722331	0.034599488
UBE2L6	0.333092485	0.155078225	0.631725553	0.001889189
UBE2G1	0.30468387	0.093616264	0.811263906	0.031044097
TYRO3	3.277399594	1.278895015	11.40437842	0.032007463
TXNRD3	2.295216498	1.087378146	5.630617296	0.043320165
TXNIP	0.097317279	0.020818085	0.326858212	0.000789363
TXLNGY	1.266605068	1.020403183	1.630108984	0.043543967
TXK	0.479127015	0.235075084	0.854037171	0.023064662
TTL	3.139292942	1.437951981	8.245035237	0.008923901
TTC8	1.754087801	1.095823294	3.007397833	0.026798307
TTC26	2.306952697	1.167949429	5.491590578	0.030532218
TSPAN7	0.740442537	0.54254369	0.976988653	0.042598732
TSIX	0.809048031	0.66700173	0.959262263	0.020238499
TSC22D3	0.418600202	0.180707048	0.803918496	0.021782263
TRO	1.582246179	1.029763815	2.575491889	0.045946408
TRMT5	0.042127199	0.002007293	0.560930812	0.026259874
TRIM22	0.529567488	0.295014161	0.854893248	0.017196611
TRIB3	3.604957915	1.754445129	9.673305992	0.002681991
TRDV3	0.62071078	0.408282383	0.90131242	0.016617422
TRBC1	0.715626351	0.553935215	0.886692833	0.004550261
TRAT1	0.750559452	0.574190643	0.947624722	0.022622845
TRAPPC2	0.244347425	0.077357741	0.627953377	0.007577294
TRAM1L1	1.503394181	1.095941554	2.152121464	0.016224976
TRAFD1	0.292883946	0.084963788	0.799247798	0.030259385
TRAF4	1.621033321	1.047594948	2.658903014	0.039035646
TRAF3IP3	0.655108511	0.447678706	0.90707589	0.016982877
TRAC	0.697049295	0.50450669	0.923189876	0.017546624
TPX2	1.998191921	1.131536546	3.878682268	0.025582456
TP73-AS1	0.472103468	0.222381272	0.84716589	0.026342308
TOX	0.65197976	0.464303845	0.872708438	0.007053845
TOP2A	1.818883762	1.063526809	3.394510949	0.040310638
TOP1MT	2.141857116	1.159767225	4.365103989	0.0223088
TNFRSF9	0.624277817	0.43471245	0.864484702	0.006586361
TNFRSF1B	0.685967867	0.464515139	0.956585956	0.03763047
TNFAIP8	0.584764664	0.344757546	0.900828276	0.026287082
TNFAIP3	0.561950413	0.344521256	0.850823126	0.011140876
TNFAIP2	0.645620367	0.400563359	0.951806109	0.044449679
TMSB4X	0.338160413	0.106150734	0.81457782	0.037670933
TMLHE	2.395662677	1.109123522	6.25070388	0.044526556
TMEM91	2.192068979	1.090077553	5.06693006	0.044035638
TMEM56	1.724283308	1.210491506	2.64879786	0.005720817
TMEM50A	0.132122639	0.025765967	0.500334077	0.006366426
TMEM44	2.242011199	1.236971808	4.570958852	0.014031019
TMEM167B	0.257783147	0.072253686	0.791976777	0.024703456
TMED1	2.092972679	1.06459927	4.484668113	0.041252008
TMA16	3.538039758	1.170452209	12.63293094	0.034718834
TLR8	0.573327842	0.362850474	0.861973618	0.010736107
TLCD1	2.251221814	1.274772791	4.72768084	0.013056586
TIFAB	0.523300164	0.277161188	0.886834074	0.025394692
TIFA	0.494748649	0.238876879	0.918473138	0.037436058
THEMIS	0.750463088	0.574426252	0.952534396	0.024167385
THBS3	2.180998196	1.156566776	4.558982324	0.023208264
THAP10	1.94789693	1.067932571	3.807868554	0.037199049
TGFBR2	0.363775534	0.143146903	0.79917509	0.019350771
TFEC	0.697512077	0.482399024	0.950536698	0.034198851
TFDP2	2.180582486	1.108318898	4.797338844	0.034450656
TET1	4.870207768	1.642220605	21.27562275	0.01517965
TESK2	0.361029415	0.10473965	0.856691732	0.04874919
TEAD4	1.844687868	1.045637337	3.51563059	0.044589161
TDRP	1.411291811	1.025115737	2.004346551	0.041658334
TCF12	2.611781367	1.054563037	7.344848642	0.049027008
TC2N	0.517207395	0.309909443	0.811077846	0.006483035
TBX21	0.437823789	0.168714766	0.860309688	0.0355801
TARP	0.565932376	0.371427431	0.801476264	0.003232012
TAP2	0.594350086	0.366191219	0.890846106	0.020151268
TAP1	0.609912125	0.397873611	0.883299013	0.013717397
TAGAP	0.676035243	0.486658721	0.896748189	0.010765941
SWI5	2.272183771	1.048510226	5.47049737	0.048321506
SUN3	2.991838257	1.199912565	10.75530559	0.041338847
STX11	0.509979123	0.279219904	0.867256079	0.018183329
STK17B	0.659371523	0.438733857	0.928841485	0.026610349
STAT4	0.604840367	0.399768566	0.865382063	0.009642008
STAT1	0.261061368	0.086793867	0.648601059	0.008057175
ST8SIA4	0.57680579	0.347830769	0.892860839	0.020405726
SRXN1	2.155866538	1.222654211	4.275725678	0.014561652
SRSF11	0.158291761	0.026357288	0.642522978	0.022665039
SRPX2	1.694042253	1.164713584	2.678803308	0.011675597
SQRDL	0.482142001	0.244308502	0.816294288	0.016367039
SPOCK2	0.628646644	0.413920665	0.905429983	0.018326326
SPIRE1	2.174854823	1.157838203	4.653510702	0.025808067
SPATA9	0.326154282	0.130667784	0.685231186	0.00691483
SPAG5	2.150439336	1.083652518	4.668861912	0.037140059
SP110	0.486984311	0.231929115	0.944011889	0.041405325
SOX12	2.000478354	1.092656082	4.032154321	0.034231786
SOD2	0.213965053	0.055900015	0.634424037	0.011647401
SNX20	0.70971941	0.515993869	0.932598265	0.02109131
SNTB2	2.396196108	1.165598667	5.608823902	0.027424716
SNRK	0.226932245	0.055856869	0.72771778	0.021841507
SNHG3	1.912439906	1.061297799	3.858223558	0.046815823
SMS	2.911420007	1.084749464	8.870912732	0.043078979
SLITRK6	1.368982171	1.077103784	1.805150566	0.01582755
SLC8A1-AS1	0.612052205	0.378172711	0.933018685	0.029970625
SLC5A6	2.104603936	1.088973949	4.491871999	0.036841033
SLC3A2	2.08049234	1.087007763	4.407440299	0.037382784
SLC35C1	2.494245392	1.114580167	6.475091725	0.038696065
SLC2A5	0.483255835	0.221804379	0.880846487	0.032112682
SLC28A3	0.754913085	0.562447269	0.986507199	0.047238022
SLC26A4	1.485402666	1.08644338	2.168203929	0.023182062
SLC26A2	2.794411721	1.390887658	6.48362237	0.007813626
SLC25A39	2.541854243	1.135895371	6.751025194	0.038057147
SLAMF8	0.763422386	0.580694807	0.96457102	0.033831644
SLAMF7	0.683508567	0.506955199	0.871407439	0.004995725
SLAMF6	0.676372465	0.498658032	0.883200639	0.006593847
SLA2	0.664408176	0.481889462	0.87297232	0.006182873
SLA	0.691968711	0.481132993	0.944917512	0.029809617
SIT1	0.707535515	0.513122055	0.937727085	0.02242658
SIRPG	0.680457227	0.481469854	0.919033431	0.017772394
SIMC1	2.222930036	1.128140417	4.993714105	0.03249658
SHROOM3	2.104250606	1.135010363	4.408545646	0.02896945
SHROOM1	1.65346003	1.126127881	2.587765739	0.016107226
SH3TC2	1.727672659	1.059036211	3.005397888	0.037313117
SH3PXD2B	1.699869052	1.060301569	2.92125316	0.037696463
SH2D1A	0.6664575	0.457494133	0.937781639	0.024723303
SESN2	2.833699592	1.196385993	10.06086424	0.046875902
SERPINA1	0.739293956	0.548328265	0.957929696	0.031054412
SEMA6D	1.517357844	1.039835458	2.315165362	0.038484406
SEMA4F	2.036161866	1.100469913	4.195111484	0.034175982
SEMA4D	0.6125577	0.369508537	0.908003252	0.030069835
SELL	0.746048919	0.542137816	0.981667444	0.048987025
SASH3	0.721294384	0.535910497	0.934724552	0.019400713
SAMSN1	0.654718416	0.454585925	0.89441478	0.01279731
SAMD3	0.608022528	0.393183229	0.894395105	0.016195678
SAFB	5.168744918	1.35868841	30.84048078	0.036185167
S100A16	2.048144199	1.262655271	3.620252949	0.006770999
RUNX3	0.61572805	0.38410466	0.924604311	0.02817055
RTKN	1.800930286	1.077709452	3.286172787	0.034833731
RSPH3	2.527116026	1.131180219	6.838614157	0.042696703
RSAD2	0.75678667	0.565532325	0.972372596	0.040550483
RRS1	3.104182161	1.359924259	8.551654758	0.014305025
RRP8	2.836411106	1.124304999	8.172028689	0.036237131
RREB1	0.297072358	0.077176253	0.908719675	0.049942678
RQCD1	0.302035907	0.098622613	0.748069948	0.019696219
RPS4Y1	1.178274402	1.043483295	1.357131557	0.01261748
RP9P	3.096094115	1.479573484	7.262928511	0.004764623
RP9	2.982296781	1.355875939	7.35252579	0.010290532
RP5-1065J22.8	8.275709803	1.609433569	101.7887879	0.04805084
RP4-635E18.8	0.438913242	0.188188946	0.899744798	0.036325399
RP4-614O4.12	0.498742838	0.233716826	0.939463096	0.04552549
RP3-522P13.1	0.013291914	0.000115035	0.675125287	0.043860507
RP11-499E18.1	2.936681715	1.218969049	8.836104042	0.030634175
RP11-379H18.1	2.83455749	1.32140424	7.269270032	0.014765949
RP11-342L8.2	2.488457528	1.16429672	6.991382821	0.042219946
RP11-134G8.8	1.774895263	1.110763609	3.136901595	0.027359946
RP11-1275H24.2	2.616405463	1.250169663	6.398425085	0.018672216
RP11-111J6.2	0.280712644	0.085837487	0.761354298	0.020995606
RP1-93H18.6	0.669364255	0.476963876	0.884862277	0.009891445
RP1-228H13.5	2.221164732	1.098012499	5.259884688	0.041307574
RNF144B	0.417522173	0.18702133	0.798029834	0.017465802
RNF10	0.318261016	0.096436018	0.869867178	0.038832682
RILPL2	0.456818865	0.212948363	0.847675867	0.023881366
RHOF	0.752067392	0.555502338	0.985001691	0.04719125
RHBDD1	0.351840498	0.127440272	0.815113763	0.025329381
RGS13	0.580194646	0.358093703	0.845657911	0.01069291
RGS10	0.398910509	0.1834863	0.762503983	0.010656618
RGS1	0.717496727	0.515954105	0.95251099	0.031617122
RGPD1	0.60104241	0.394083363	0.872981018	0.010862957
RFXANK	2.277579149	1.109905132	5.302785043	0.036004285
RFX5	0.082481436	0.008893985	0.498677824	0.014294042
RCSD1	0.639840704	0.420919118	0.91378956	0.0217399
RBMX2	3.428340311	1.116115959	12.85234543	0.04442827
RASSF5	0.600258437	0.368977916	0.89248524	0.021105475
RARRES3	0.636968786	0.452142541	0.848404501	0.004354327
RAC2	0.722175921	0.531417886	0.941501582	0.023472895
RAB37	0.669459632	0.438046901	0.959557004	0.039666716
RAB30	0.53480008	0.280881593	0.937095717	0.038346885
QSER1	6.232378876	1.815480411	28.59039945	0.008666926
PYHIN1	0.598704367	0.381845719	0.896677596	0.016939515
PVR	1.571258716	1.078078327	2.408236077	0.025446581
PTPRE	0.655914663	0.415629538	0.973439372	0.04830954
PTPRC	0.627361572	0.409025997	0.8891913	0.016989106
PTPN7	0.003796807	4.28E-06	0.447442325	0.045834728
PTPN6	0.700130898	0.480940345	0.965073668	0.040914933
PTOV1	1.927866785	1.102059095	3.740400621	0.031992342
PTGER4	0.546225249	0.326968386	0.823477716	0.009256003
PTGDR	0.331110333	0.102584172	0.779829348	0.030655924
PSTPIP2	0.674121667	0.443096534	0.960504157	0.042132833
PSME1	0.278130459	0.098438071	0.675403975	0.008400124
PSMD11	5.718672414	1.512858066	28.55602614	0.018829835
PSMB9	0.740714421	0.549094764	0.965046019	0.034459066
PSMB8-AS1	0.530195969	0.323752592	0.779622106	0.004104627
PSMB8	0.375725633	0.181531317	0.687753313	0.003483934
PSMB5	7.079133043	2.195769851	30.57924679	0.003111448
PSMB10	0.466997301	0.265182318	0.759056319	0.004100893
PRR26	1.536395069	1.024557867	2.421686635	0.047350423
PRMT5	2.699030027	1.153870929	7.252440063	0.031504204
PRKCQ-AS1	0.749838879	0.571195936	0.950892322	0.024477508
PRKCQ	0.68156154	0.488531928	0.919013479	0.016022584
PRKCH	0.500627313	0.267809321	0.85582313	0.017794681
PRKCB	0.672652531	0.46526197	0.914808776	0.019065023
PRKAG2	0.46686981	0.213626565	0.904424977	0.035520861
PRF1	0.764070778	0.604283747	0.931222672	0.013204589
PPTC7	0.254644977	0.057476012	0.842657237	0.043609597
PPP2R4	2.140335401	1.083463301	4.906026541	0.04434812
PPP1R12B	0.587374875	0.356628449	0.898922989	0.022526924
POP1	2.122322052	1.174382073	4.352032743	0.022375284
POLH	1.721948415	1.029647335	3.045584469	0.046849764
PNRC1	0.376657054	0.146428497	0.857129736	0.027967459
PNPLA4	0.522758156	0.267228432	0.893873563	0.032789068
PLEKHA8	2.376179445	1.229851026	5.15810821	0.016115933
PLEKHA4	1.994234073	1.18230892	3.635997356	0.014689255
PLEK	0.689689143	0.479024932	0.946134182	0.03020749
PLCL2	0.578753807	0.341415305	0.898405407	0.024494277
PLCG2	0.640519918	0.420175737	0.921402348	0.023757703
PLCD3	3.439961997	1.250672812	11.78202256	0.027732551
PLAC8	0.78304942	0.613593457	0.973465475	0.035072638
PKDCC	107.370018	3.645341083	25319.00269	0.03168663
PITRM1	2.72976373	1.155011169	7.769155722	0.036221381
PIM2	0.596830028	0.367734739	0.905484874	0.022385109
PILRA	0.546084097	0.308105415	0.895497528	0.024280971
PIK3AP1	0.651685365	0.423011513	0.937344711	0.032749075
PHLDA3	4.211620939	1.438231876	28.69644705	0.046246082
PHKA1	1.403131753	1.03029383	2.003229694	0.042585675
PGPEP1	2.160398372	1.246146676	4.355123686	0.014306684
PER2	0.449636682	0.212207984	0.856078627	0.022769396
PDK3	0.390186694	0.148340849	0.866668758	0.038025338
PDE7B	1.84935423	1.167955185	3.319572572	0.01879677
PCF11	0.296027187	0.077580871	0.869950358	0.045935699
PCBP4	1.85079059	1.074360721	3.50318005	0.037665795
PATL2	0.582096055	0.348399382	0.926560912	0.027814089
PASK	0.419477652	0.17120282	0.826125249	0.026903503
PARP9	0.492735098	0.233173082	0.937798733	0.043378284
PARP14	0.42422718	0.187012131	0.850999006	0.025010349
PARP11	0.46762671	0.221336111	0.853779869	0.024760995
PAN3	0.086535946	0.007470971	0.654042158	0.030338415
PAK3	1.50718712	1.039871838	2.38540995	0.048442696
PACSIN3	5.836360782	1.33232327	46.87662492	0.047744894
PA2G4P2	157.1598269	3.181066953	75913.49087	0.041165351
P2RY13	0.720096022	0.519257303	0.967761258	0.03638403
OR7C1	0.368647357	0.11722859	0.832854392	0.040694626
NUTM2A-AS1	2.011327283	1.164488795	4.026040728	0.024552588
NT5C3B	2.259461501	1.111852895	5.413318182	0.040122637
NR4A1	4.413402418	1.273184313	24.87426978	0.042560202
NR2F6	2.5599293	1.401588636	5.355768661	0.005342512
NOC2L	2.968310698	1.087189274	9.777546094	0.048781423
NMB	2.088554485	1.142226148	4.271676932	0.026776788
NLRC5	0.654989003	0.435731275	0.92307186	0.024769748
NLRC3	0.588879031	0.37202201	0.874190575	0.013698413
NKIRAS1	2.26482555	1.101196142	5.207142843	0.036861806
NKG7	0.695419268	0.517114205	0.904619892	0.009881338
NFKBIA	0.421143028	0.208038764	0.750302796	0.007202958
NFATC2	0.509013718	0.253365915	0.905267539	0.036981247
NELL2	0.650429545	0.438845533	0.900382972	0.017117042
NEK2	1.802587536	1.042423372	3.313186332	0.043018571
NEIL3	2.186958366	1.254054869	4.294664942	0.011260495
NECAP2	0.304609597	0.088122224	0.912781597	0.043194185
NECAB3	1.859242524	1.110158264	3.451843059	0.028747873
NCKAP1L	0.625033791	0.404953884	0.903591565	0.019795962
NAB2	2.573765996	1.15316694	6.917260875	0.035560302
NAAA	0.509189643	0.278767392	0.84053972	0.015004253
NAA15	2.793850789	1.141905286	8.081851176	0.03627677
N4BP2L1	0.454725188	0.201332734	0.881035849	0.035681681
MTG2	2.430053236	1.161199657	5.669832821	0.026542203
MSRB2	1.889054785	1.0702892	3.59836278	0.036913302
MSL1	4.4276492	1.201315401	19.79423858	0.034630743
MSANTD3-TMEFF1	2.067351561	1.069131845	4.455283143	0.042915138
MS4A6A	0.608880891	0.359266076	0.928044515	0.03779091
MRPS17	2.2481385	1.163365567	4.904322363	0.024926551
MRPS11	2.62187283	1.23545624	6.272279108	0.018334844
MRPL30	3.517536601	1.259624086	11.5811867	0.024113624
MRPL12	3.116175926	1.3712982	9.487735605	0.018653928
MRAP	2.889650384	1.272467758	7.714855484	0.019062348
MOB1A	0.223319869	0.057748333	0.661203334	0.014679133
MMP9	0.768295405	0.58217476	0.992026196	0.049639047
MMP8	0.651910392	0.437051896	0.920873438	0.022995517
MKLN1	3.091312062	1.421596395	7.628414339	0.00759059
MIR6716	2.077596228	1.113437181	4.235040943	0.029736577
MIR646HG	1.626221367	1.111092504	2.844544043	0.033088182
MIR155	0.668843968	0.477044133	0.891501475	0.010377908
MIR1204	2.333442697	1.230419046	4.949512337	0.015499183
MIPOL1	6.935182312	1.704994623	56.60750199	0.0244635
MICALL2	2.239951744	1.123039901	5.771891924	0.045303775
MGC40069	0.393068138	0.16345121	0.754887769	0.014000312
MGAT4B	2.323622344	1.147242843	5.360057116	0.029490082
MFSD7	0.036320054	0.00056416	0.587401919	0.047014369
MFSD3	5.024504176	1.282701748	31.63347907	0.042281457
METTL2A	2.174203421	1.096699256	4.814618453	0.036551052
MED11	0.429395904	0.171766131	0.927961289	0.045525302
MCM10	2.118721484	1.057707767	4.640925679	0.043641052
MBP	0.57523985	0.324492435	0.924090715	0.039021677
MAT2B	0.12536377	0.019790256	0.506742091	0.011162664
MARVELD1	2.608891099	1.353809312	5.693285496	0.007887165
MARK4	2.208178212	1.140000039	5.006460166	0.032736023
MAPKAP1	2.782350933	1.292785335	7.253276584	0.017981241
MAP3K8	0.603477299	0.357784848	0.948115972	0.039291277
MAP1B	1.719507683	1.102546538	2.87460687	0.024453857
LZTS2	2.868273781	1.095269348	8.81368337	0.04492095
LYZ	0.424018146	0.186702298	0.781833252	0.016767558
LY9	0.754032031	0.556960169	0.986572021	0.049323753
LY75	0.709201626	0.489868672	0.968908761	0.044634212
LST1	0.713503426	0.493643071	0.976542138	0.048878332
LRRC16A	0.477055244	0.244789443	0.823067962	0.015112189
LONRF2	1.90607711	1.333624764	3.023601428	0.001679911
LOC729296	1.727776374	1.166273547	3.061239431	0.019714297
LOC642852	2.492179706	1.366545466	5.101440952	0.005835885
LOC374443	0.684380639	0.456990654	0.976425566	0.046498008
LOC285812	0.132078089	0.018275959	0.570434282	0.018355099
LOC145474	0.43349988	0.174962355	0.932206811	0.046343834
LOC102724316	2.285754914	1.309727237	4.598688763	0.008932894
LOC102723479	0.563370342	0.30319931	0.902997615	0.034122895
LOC101930059	1.557568398	1.055821657	2.424291059	0.033539626
LOC101929272	0.702628583	0.478098091	0.979209861	0.048067121
LOC101928837	1.880955611	1.15809298	3.328994102	0.017002014
LOC101928809	0.388473887	0.132660596	0.911808052	0.046121379
LOC101928152	0.669206397	0.440932601	0.97486536	0.044433806
LOC101927886	0.44869061	0.228978855	0.794886391	0.010260284
LOC101927085	2.526615103	1.382620193	5.658109803	0.008904818
LOC100129518	0.412350204	0.201374169	0.741816236	0.006889612
LMO2	0.580888482	0.323083542	0.96572054	0.048366863
LMAN2L	2.95928776	1.225399075	8.326432264	0.024122018
LIPA	0.363446179	0.125141006	0.844406776	0.037753075
LINC01431	2.96E-22	6.18E-49	7.56E-07	0.035564417
LINC00663	2.302094175	1.240769535	4.924939814	0.016540919
LINC00470	1.3749923	1.0908686	1.79545503	0.010984372
LILRB4	0.627540219	0.393729898	0.944407503	0.034006197
LEPREL4	2.098571783	1.193861476	4.204599111	0.018419787
LCP1	0.528109609	0.304825571	0.801217272	0.008617066
LCK	0.745927816	0.546308808	0.987785159	0.048754958
LBH	0.541046988	0.288150773	0.898838464	0.031101173
LAYN	0.601501668	0.374795952	0.91633904	0.023718106
LARP6	1.822717521	1.172442027	3.041426789	0.012449927
LAPTM5	0.658426465	0.432907592	0.950561598	0.035145425
LAP3	0.496295055	0.247307218	0.914003549	0.032916564
L3MBTL1	2.167412252	1.228645299	4.28760511	0.013784363
KMT2A	0.393051169	0.146370825	0.906316544	0.041379436
KMO	0.72854852	0.520296281	0.981312209	0.046809672
KLRB1	0.574562981	0.363869959	0.830002225	0.007409986
KLHL23	1.523749295	1.046264807	2.341327819	0.037937448
KLHL13	1.571832996	1.093165412	2.383750795	0.021276635
KLHDC10	2.894872621	1.189657636	8.149097694	0.028252737
KLF11	0.441460584	0.209659448	0.808057109	0.01687781
KIAA1549	1.959206126	1.355467722	3.031425522	0.00091728
KIAA0753	2.241442498	1.222667683	4.540755509	0.014266779
KHDRBS3	1.59281356	1.072107016	2.522689959	0.030375931
KDM5D	1.240766335	1.052771125	1.507260394	0.016033797
KCNQ5	1.367342077	1.020478155	1.900613007	0.046153119
KCNMA1	0.692287629	0.464535235	0.969986271	0.047069878
KCNE2	9.301865489	2.330468749	68.11850348	0.008493052
KCNA2	1.611691326	1.084623989	2.846352006	0.04427457
KBTBD2	4.156256954	1.113965387	18.65141862	0.044822337
JRK	1.725010564	1.060355588	2.994853342	0.036856955
JAM3	2.037922717	1.232596382	3.717854671	0.010102519
JAK2	0.481803742	0.248236435	0.842654621	0.017381834
ITK	0.636029735	0.451538811	0.853848522	0.004742293
ITGB5	4.088850449	1.647852696	12.7407865	0.006538302
ITGB2	0.711899231	0.516795666	0.939507456	0.023677071
ITGAX	0.687145197	0.46096545	0.970556255	0.044913357
ITGAL	0.754053368	0.580216153	0.949519498	0.022679229
ITGAD	2.10E-57	5.66E-118	5.01E-13	0.039891565
ITGA3	2.094934592	1.271594939	3.920419201	0.008662028
ISOC2	3.057909822	1.22287763	11.16804723	0.044233637
IRF8	0.660793169	0.454693675	0.897615716	0.015497029
IRF5	0.744832238	0.56082344	0.966723855	0.031852684
IRF1	0.610854301	0.417052456	0.850618425	0.005983071
IQCJ-SCHIP1	1.815923616	1.082596065	3.324471879	0.03425851
IPO9	5.644946899	1.799635658	24.25790445	0.008615237
IPCEF1	0.623033344	0.396806964	0.914387621	0.023843069
INTS6-AS1	0.376243485	0.151659885	0.814307822	0.020370598
ING2	2.109305034	1.077075567	4.853536788	0.047725078
IL7R	0.71313425	0.532643452	0.912576627	0.012462287
IL32	0.72859896	0.541778782	0.948264929	0.024625095
IL2RG	0.659705518	0.488941511	0.841912806	0.002224331
IL2RB	0.609298922	0.400148591	0.881127978	0.012606315
IL2RA	0.212351126	0.034618442	0.779238897	0.047030582
IL21R	0.720739831	0.520061294	0.969191067	0.036464597
IL18R1	0.562225204	0.320301071	0.925551918	0.030416701
IL18BP	0.658031055	0.450266597	0.921396323	0.02017263
IL13RA2	1.170598881	1.006478113	1.380931418	0.048505641
IL12RB1	0.689557573	0.491855292	0.917226062	0.017839145
IL10RA	0.627938198	0.408318007	0.907138271	0.020606407
IKZF3	0.678567404	0.466684036	0.930491157	0.024587892
IKZF2	0.667646857	0.430369475	0.958270427	0.044373315
IKZF1	0.704096969	0.514022862	0.916586336	0.015747741
IKBIP	2.253373512	1.191394231	4.873892158	0.02159085
IGLL5	0.777378722	0.596123237	0.990156796	0.04774596
IGJ	0.737042154	0.553830696	0.924982714	0.017551079
IGHA1	0.722755862	0.520108569	0.962289409	0.035412792
IGF1	0.653343254	0.422019978	0.950420015	0.03660466
IFNLR1	0.732664195	0.543188066	0.953861105	0.028117555
IFNG	0.607428321	0.386518116	0.888084433	0.01634101
IFIH1	0.499529514	0.265387216	0.854597177	0.018254506
IFI44L	0.726623514	0.514399285	0.97873007	0.048775603
IFI30	0.668300033	0.436531722	0.969971882	0.045048301
IER5L	2.746725217	1.259411868	7.780231748	0.02533958
ID2	0.506830286	0.262550359	0.883151847	0.02581258
ICOS	0.628467163	0.436088245	0.86724205	0.007313672
HSPBP1	1.870894054	1.069308761	3.7069263	0.044526136
HS3ST3B1	0.723447851	0.516608618	0.970826229	0.040992161
HOXC9	1.887376606	1.14280657	3.433739088	0.021461306
HOXA13	2.473830888	1.169498949	6.936523931	0.041658026
HMGN2	0.026255432	0.000888548	0.493267363	0.021997707
HMGA2	1.253604794	1.030148257	1.559511708	0.030209091
HLA-J	0.363734307	0.181550216	0.649249036	0.001624581
HLA-G	0.311850061	0.136424597	0.602253277	0.001778256
HLA-F-AS1	0.351618307	0.133274622	0.746086659	0.015281302
HLA-F	0.404422138	0.212641081	0.68598913	0.00212444
HLA-E	0.28344108	0.118111697	0.580481085	0.001674712
HLA-DRB6	0.517554167	0.289142255	0.831084584	0.012926147
HLA-DRB1	0.495846307	0.26705095	0.80471059	0.011182278
HLA-DRA	0.514381618	0.297140022	0.793209007	0.007207563
HLA-DQB1	0.521039481	0.293989688	0.828460983	0.012430401
HLA-DPB1	0.601466614	0.380553576	0.881489697	0.015885693
HLA-DPA1	0.529507911	0.281156397	0.882561887	0.026891589
HLA-DOA	0.702512406	0.508928318	0.930364986	0.020019634
HLA-DMB	0.600930151	0.371911633	0.887920605	0.019842102
HLA-DMA	0.513620641	0.303799512	0.786998592	0.005355002
HLA-C	0.364191801	0.169846072	0.663159232	0.003284046
HLA-B	0.410807001	0.206028294	0.70555848	0.004253416
HLA-A	0.235434735	0.070217536	0.627218745	0.008928826
HIVEP1	0.302997207	0.097142245	0.748090598	0.020936134
HIPK1	0.118852029	0.016376834	0.561823753	0.017968859
HIP1	2.649135237	1.296330889	6.12350321	0.01269222
HILS1	1.723604674	1.214526492	2.574112179	0.004019024
HERPUD1	0.272888768	0.078628545	0.737437909	0.023053282
HEATR2	2.192081343	1.095415327	4.928775392	0.037755226
HDAC9	0.621057071	0.385890537	0.933157881	0.031662663
HCP5	0.616940718	0.419049039	0.848032027	0.006436188
HCLS1	0.653486135	0.43647973	0.915422118	0.022098366
HCK	0.523372397	0.292578778	0.874113212	0.018705429
HCG27	0.036700287	0.000491598	0.353380592	0.030294845
HCG26	0.585612082	0.333985952	0.970195353	0.045869166
GZMK	0.719572141	0.546639026	0.905523794	0.009230744
GZMB	0.768027468	0.616288271	0.935549339	0.012136524
GZMA	0.721944788	0.550409913	0.912918925	0.010422816
GYS1	3.066981401	1.189550183	10.6993256	0.040566127
GVINP1	0.687386003	0.472819341	0.953661641	0.033544082
GTSF1L	0.147103552	0.014945905	0.784379109	0.049153113
GTPBP4	5.216096491	1.792068868	20.42492327	0.006909003
GRM3	0.576396172	0.330340752	0.954717702	0.039302761
GPSM1	2.083811782	1.27567367	3.738625158	0.00652371
GPR65	0.704476794	0.490375313	0.958215981	0.037809622
GPR183	0.642280517	0.435169607	0.886785797	0.013084656
GPR171	0.697611949	0.522552948	0.890353483	0.007073554
GPR160	0.582000435	0.348906843	0.897561119	0.022384423
GPR153	2.082027854	1.071289014	4.446651118	0.041123275
GPHN	2.401368759	1.300979103	5.013182517	0.009730339
GNPNAT1	13.18227942	2.727166825	106.5713984	0.005085776
GNG11	1.623378047	1.114920399	2.50819673	0.017332057
GNA11	2.106310427	1.136093598	4.318453114	0.02604557
GMFG	0.622702948	0.398057778	0.905067345	0.021932452
GIMAP7	0.620374204	0.400182403	0.897508056	0.019085709
GIMAP6	0.575621363	0.343409	0.89244673	0.021327338
GIMAP4	0.67199341	0.447909319	0.944609967	0.034170328
GIMAP2	0.530411619	0.296080907	0.855604633	0.017375004
GIMAP1-GIMAP5	0.599530485	0.369884942	0.892484939	0.020794369
GGT7	1.491040642	1.037138223	2.226584535	0.037750694
GFPT2	1.803532032	1.147668719	3.048832966	0.016437108
GDAP1	1.812091155	1.068182455	3.324494109	0.037207319
GCSAM	0.494079039	0.236162918	0.859529626	0.028996492
GCH1	0.618471021	0.401394753	0.882327149	0.015185525
GBP5	0.654531282	0.470660401	0.870456435	0.006171056
GBP4	0.650589253	0.463559611	0.8623605	0.005835406
GBP3	0.615129501	0.361431578	0.965223196	0.048674457
GBP1P1	0.141380772	0.020214593	0.460445805	0.010059236
GBP1	0.677656792	0.477062242	0.907857602	0.016125812
GATSL2	7.62636016	1.708355361	63.03438033	0.022129854
GARS	7.186710581	2.149881208	32.89067811	0.003974724
GAREML	2.331135223	1.140506198	5.316613993	0.029084382
GALE	1.809059763	1.086684514	3.292722791	0.033325147
GABBR1	0.639769369	0.465078536	0.819787258	0.001679117
FUBP1	0.271585899	0.063208481	0.872068203	0.047502574
FTL	0.257248178	0.060654736	0.899165011	0.046057246
FRMD6	2.108599992	1.091728342	4.44992727	0.034705585
FLJ32255	0.592956355	0.347393838	0.939822647	0.035895348
FLJ23867	2.992664038	1.170464067	9.730236646	0.03882462
FLI1	0.548529628	0.294645692	0.90450605	0.033247019
FGD6	0.537962251	0.319893545	0.859209357	0.012774882
FGD2	0.540823894	0.294701386	0.878038998	0.024443216
FERMT2	2.229664961	1.060884617	5.228871329	0.044770019
FDCSP	0.772329961	0.627025779	0.926990619	0.008656145
FCGR3A	0.731529473	0.535700763	0.975995177	0.038687037
FBXO18	2.446508328	1.169861816	5.957390303	0.029064265
FBXO16	1.692539604	1.064782522	2.868620206	0.034345985
FBXL2	1.921767165	1.089007293	3.697302543	0.033343484
FANCB	0.428902134	0.180355726	0.884523571	0.032834561
FAM92A1	1.935685745	1.10607645	4.052531783	0.042836082
FAM76A	0.245828035	0.069826053	0.709442955	0.016560451
FAM65B	0.444392721	0.227523047	0.763916351	0.007554083
FAM26F	0.67121513	0.475303713	0.890733662	0.01173675
FAM222B	1.775753722	1.065998807	3.311975862	0.042622656
FAM216A	2.433468353	1.166364748	6.353874472	0.034706617
FAM184A	1.550362926	1.065397233	2.455513751	0.035853163
FAM134B	2.245104508	1.274272276	4.335152346	0.008626427
FAM115A	2.952104661	1.358469679	7.340179149	0.010721042
FAM111A	0.257590187	0.073049626	0.766279714	0.022116957
FAM109A	2.037777241	1.047115065	4.359275826	0.046846312
FAHD1	2.13936468	1.04530922	4.788185152	0.047487385
EYA4	1.361036955	1.020397518	1.904247286	0.049480875
EXOC3L2	18.01896122	1.963395764	610.7162561	0.041884249
EXO1	1.566295563	1.048614009	2.463193834	0.037075557
EVI2B	0.642546917	0.438611426	0.890627085	0.012877528
EVI2A	0.630647785	0.404230256	0.917460079	0.024844038
ETV7	0.656468498	0.452133289	0.919327489	0.018743864
ETV6	0.482815484	0.221617879	0.94957557	0.046268684
ETV4	1.751258546	1.111667104	2.947907921	0.022511549
ETS1	0.321429128	0.092620439	0.892859453	0.046013904
ESR1	0.568384082	0.315865576	0.932488792	0.038140821
ERBB2	2.994972455	1.431951357	7.808580569	0.010794166
EPSTI1	0.584301201	0.383378309	0.825925016	0.005366934
EPS15	0.179665455	0.035304573	0.701290892	0.022453067
EOMES	0.734450234	0.532085871	0.962608083	0.037782921
ENPP7	0.39845473	0.150041488	0.915095903	0.043239758
ELOVL6	1.514267955	1.054123204	2.351237521	0.040385001
ELFN1	1.870430176	1.183500649	3.350338274	0.017187197
ELF1	0.494217113	0.226132611	0.924915283	0.048949495
EIF2S1	3.525733055	1.234064638	11.95182397	0.027109213
EIF1AY	1.251557796	1.048843212	1.54191647	0.019700879
EHBP1	4.192533365	1.42393509	15.0990007	0.015542209
EFCAB14	0.084454493	0.01166787	0.430920039	0.006553214
EAF2	0.574243681	0.372019453	0.835996303	0.006433096
DVL1	1.84062514	1.063353722	3.430400841	0.038109554
DUSP10	0.636518194	0.396305499	0.934985845	0.035873138
DTX4	0.650373234	0.418677176	0.952415468	0.036707459
DPY19L1P1	2.475481506	1.18172661	5.696669318	0.022207629
DOCK8	0.60155492	0.35192183	0.958697401	0.043408607
DOCK2	0.608745476	0.387349973	0.907912844	0.02044496
DNAJC3	0.171823999	0.029881919	0.758489361	0.030609158
DLGAP1	1.470528732	1.040596066	2.212518394	0.041431897
DKFZP434L187	1.993386111	1.175948064	3.898335901	0.020737132
DHX57	4.858322629	1.467086671	18.77796479	0.013894487
DHX32	2.831170314	1.222758336	7.480818551	0.022252559
DHTKD1	1.950974109	1.054047806	4.028260088	0.047028992
DENND2D	0.652605312	0.447986831	0.887783107	0.012801817
DDX3Y	1.222359378	1.05174317	1.456881411	0.013785417
DDX3X	0.076731168	0.006846762	0.598989908	0.022407706
CYTIP	0.605907636	0.412420026	0.830016786	0.004222598
CYTH1	0.411203991	0.184325627	0.788632253	0.014979289
CYLD	0.39338444	0.14473455	0.889793498	0.041458738
CYBB	0.607744623	0.394267173	0.881492176	0.013900248
CYB561A3	0.611666001	0.364414975	0.975942812	0.047544735
CXorf65	0.582763227	0.326574208	0.971563132	0.048231594
CXCR6	0.588019534	0.359706887	0.912824877	0.023332258
CXCL9	0.725020252	0.557053845	0.892535893	0.006562742
CXCL3	0.496888047	0.254707133	0.893562645	0.026402789
CXCL2	0.613658875	0.413415429	0.850566963	0.006967841
CXCL13	0.810753605	0.666060793	0.964152236	0.024046397
CXCL11	0.764226658	0.581766666	0.981525311	0.041469769
CXCL10	0.719475497	0.559040529	0.886941364	0.004583329
CTSW	0.705880357	0.51996809	0.927484898	0.016870012
CTSS	0.548882845	0.31470299	0.866161404	0.018712047
CTBP2	3.251355086	1.112143949	11.21527439	0.041888332
CST7	0.748927941	0.573677336	0.949701832	0.022596697
CSF2RB	0.668177115	0.458003815	0.910175229	0.019437575
CRTAM	0.694339914	0.50096293	0.926782663	0.018486085
CREM	2.146437237	1.173840466	4.419392127	0.022006683
CREBL2	0.214241988	0.038942472	0.891168505	0.049935733
CREB3L4	1.981510493	1.148403773	3.686434635	0.019835946
CPS1	1.466275933	1.06874044	2.085720193	0.022897621
CPNE2	2.19704914	1.114822937	5.126967476	0.042039522
COPRS	2.235520041	1.059764914	5.375322809	0.047979907
COL9A3	1.686655109	1.130209894	2.81976673	0.022356584
COL13A1	2.066666394	1.129500969	4.474799232	0.033579982
CNTROB	2.342338357	1.190918029	5.080039794	0.01964106
CNOT8	0.238940299	0.051991651	0.814299919	0.041255894
CMPK1	0.202286473	0.047275587	0.695710673	0.018067813
CLUAP1	2.242286123	1.124033305	5.019082813	0.031524747
CLHC1	1.904653586	1.22162174	3.215949411	0.008024648
CLEC7A	0.567472685	0.33408364	0.878530722	0.019989767
CLEC4E	0.686876433	0.493757125	0.917874061	0.016041003
CLEC4A	0.576742394	0.323812013	0.957889597	0.043919749
CIITA	0.709538509	0.506392503	0.95080916	0.030073057
CHST3	3.553443724	1.465306216	11.7184336	0.015309034
CHST10	2.167607195	1.151023231	4.611523392	0.026401054
CFLAR-AS1	0.071127148	0.00411793	0.663743882	0.034239083
CFLAR	0.453551937	0.19694618	0.91436051	0.04108151
CES2	2.63784985	1.110167266	7.55323854	0.043201089
CERS1	1.422524689	1.027101793	2.089102262	0.048189168
CEPT1	0.327290193	0.129727084	0.683854183	0.007276889
CEP89	1.972887668	1.134782316	3.769838426	0.024499477
CEP72	0.511123153	0.290213647	0.807230554	0.00919884
CEP170B	1.782221328	1.044470874	3.279851113	0.04442532
CENPI	1.946188899	1.068669066	3.879576745	0.040273858
CECR1	0.610371415	0.38020857	0.889367968	0.020758042
CDKN1B	0.313796391	0.094176146	0.900267869	0.040847548
CDC42SE2	0.22685278	0.067865942	0.594066901	0.006556406
CDC42	0.051762271	0.002214087	0.651301962	0.04233928
CD8B	0.602600134	0.392638667	0.876122898	0.011942746
CD8A	0.747032248	0.599328937	0.90124814	0.004433427
CD84	0.632705868	0.406476428	0.907968417	0.02361232
CD83	0.45496239	0.218437745	0.845088657	0.020378688
CD74	0.584237692	0.343890908	0.9006457	0.025806317
CD69	0.702783428	0.504897602	0.922548467	0.019393106
CD5L	0.666718355	0.432710159	0.930898863	0.033321514
CD53	0.610007225	0.389007112	0.881702609	0.016095746
CD52	0.759608648	0.572229958	0.964555524	0.035810609
CD5	0.512601419	0.266690012	0.848039328	0.022361665
CD48	0.743475907	0.563612298	0.94443799	0.022218657
CD40	0.445345565	0.226643436	0.791361291	0.010028827
CD4	0.605206815	0.384824824	0.901188801	0.018926773
CD3G	0.694681433	0.506001997	0.923063057	0.016182665
CD3D	0.739321074	0.573249005	0.916317101	0.010192788
CD276	2.00682204	1.10842549	4.221279383	0.036886666
CD274	0.72815362	0.539969324	0.949905784	0.025798782
CD27	0.720882216	0.51826507	0.969011795	0.03742256
CD2	0.712555641	0.53654	0.917062671	0.012061247
CD160	0.340747851	0.101428333	0.846708794	0.047063177
CD151	2.230153426	1.162531823	4.825962891	0.024803353
CCND2	0.480137716	0.229760013	0.889021515	0.030556846
CCNB1IP1	2.733460317	1.119664829	7.720608085	0.038209273
CCL5	0.750160991	0.583114856	0.938883645	0.016587197
CCL4	0.631578478	0.427841178	0.888020965	0.012179254
CCDC88C	0.47291284	0.221487787	0.869506747	0.028106108
CCDC69	0.670891307	0.450138359	0.94984804	0.033564981
CCDC115	0.324051734	0.105564495	0.794168772	0.025959912
CAPZA1	0.102034899	0.010346725	0.663512744	0.030075998
C9orf156	0.254756713	0.058042235	0.899249353	0.046808293
C8orf58	2.36214278	1.101628357	5.614098373	0.036032877
C7orf25	2.29829723	1.167739393	5.037794755	0.023038474
C5orf56	0.466852637	0.229903067	0.84531933	0.020540009
C2orf42	3.36204938	1.34775045	10.23101195	0.017174842
C2	0.71060948	0.495050065	0.978217519	0.046063577
C1orf53	1.803635588	1.045771374	3.360871298	0.044164125
C1orf162	0.573887327	0.360458205	0.840984839	0.009084557
C16orf54	0.662521818	0.463245568	0.887396974	0.01160192
C11orf95	1.957569534	1.045232265	4.011352499	0.047191256
BZW2	3.175227836	1.205043837	9.999215156	0.028947941
BZRAP1-AS1	0.687133037	0.47442542	0.957725453	0.033817686
BYSL	2.905208019	1.122450036	9.436163341	0.044870637
BTN3A3	0.357754111	0.161979272	0.690756949	0.00498667
BTN3A2	0.33890158	0.132269668	0.72566129	0.011978826
BTN3A1	0.432285873	0.218760344	0.767075862	0.008149606
BTN2A2	0.572369802	0.331362674	0.921578053	0.029830256
BTG1	0.249119895	0.072145285	0.693302006	0.01504516
BTBD6	2.790013024	1.12277513	8.118077581	0.038800293
BNIP2	0.215538754	0.040668257	0.846973551	0.046083412
BMP1	4.18206437	1.275714952	21.36869637	0.042623034
BIRC3	0.695710208	0.470614535	0.957553483	0.04102763
BDKRB2	2.490319873	1.137542575	7.020198844	0.045128805
BC017398	1.672326936	1.116116922	2.695429955	0.020313202
BBS7	2.222874227	1.041614201	5.259837634	0.049703235
BAG3	1.944412745	1.044689571	4.015096706	0.048512761
B2M	0.068725249	0.008689761	0.358626632	0.004257699
AX747826	0.396599891	0.150368066	0.879475585	0.035761748
ATP6V0E2-AS1	3.323559796	1.565159165	8.693321159	0.005042198
ATG101	2.373593014	1.090770552	6.002251599	0.042871294
ATF7IP2	0.694328882	0.48223466	0.953771355	0.033220167
ATAD3A	4.023010188	1.391214761	15.61096429	0.02187329
AS3MT	1.646336844	1.033207337	2.836948794	0.048913504
ART3	1.444001466	1.067471637	2.111089827	0.030819143
ARRDC4	0.575866176	0.322154274	0.933206938	0.038756891
ARMCX5-GPRASP2	2.727476178	1.342361401	6.421038139	0.010847672
ARL10	2.315297675	1.231720635	4.908336062	0.0157161
ARHGEF40	1.918844281	1.095479661	3.74545704	0.034280787
ARHGDIB	0.426320822	0.191206379	0.813051773	0.019804366
ARHGAP9	0.676964489	0.478845672	0.910039264	0.015498118
ARHGAP30	0.662619876	0.446983621	0.920767841	0.023013668
ARHGAP15	0.602609663	0.387348292	0.872905125	0.01322851
ARAP2	0.511935578	0.26680837	0.858063	0.023353109
APOL6	0.408931214	0.205353407	0.700268903	0.003795713
APOL3	0.682443385	0.460542089	0.959342064	0.038364474
APOBEC3G	0.634992935	0.408079142	0.920123714	0.026217866
APEX1	2.610821891	1.075728713	7.123264977	0.043296241
AP000525.9	1.661667306	1.123419837	2.591153318	0.015731915
AOAH	0.66942958	0.454213855	0.948185713	0.0302953
ANXA2R	0.513632051	0.252364434	0.913882041	0.039333751
ANKRD44	0.169302596	0.039252858	0.544185362	0.007102989
ANKRD20A1	1.597470285	1.042262587	2.631033119	0.043772999
ANKRD13B	1.876140812	1.163618973	3.287804504	0.016057976
ANGPT1	1.505293863	1.095854047	2.20132859	0.019314012
ANAPC7	3.774242988	1.18053868	15.06018908	0.036952967
AMPD3	0.641127847	0.395181186	0.959257383	0.045611909
AMIGO2	0.581292173	0.357543429	0.87798973	0.016184183
ALOX5AP	0.663192484	0.448254976	0.940711371	0.027869358
AKAP1	4.431068627	1.417606503	17.46334976	0.018688579
AK128734	0.091997591	0.004928305	0.646091949	0.0454269
AK093356	2.861195194	1.281667679	7.445297181	0.017183904
AIM2	0.741660553	0.56385229	0.933565072	0.0181641
AIM1L	2.17E-05	2.76E-10	0.110799414	0.029788709
ADRB2	0.586588428	0.358470553	0.886804645	0.019209304
ADPRM	0.356430116	0.136517827	0.817938068	0.022160385
ADAMDEC1	0.735206114	0.555337756	0.932569241	0.018320729
ADAM12	1.624933313	1.056896993	2.67529904	0.037306255
ADAL	2.27506514	1.154952877	5.311000056	0.032219914
ACTR3B	2.296635447	1.130177492	5.26329677	0.031490996
ACSS2	2.475918871	1.151360456	6.288348565	0.033754958
ACSL6	0.275327896	0.052960866	0.702173823	0.036988147
ACSL5	0.606501681	0.37149106	0.897358057	0.023206651
ACOX2	4.979237973	1.718317147	29.94811157	0.022887775
AC010980.2	0.157746739	0.021731606	0.698894266	0.032576007
ABRACL	0.290828581	0.093291982	0.791206451	0.021821288
ABHD17C	2.25823137	1.113303288	5.439595194	0.040693952
AARSD1	3.102852155	1.279640713	9.001112622	0.020335801
AADAT	1.704040932	1.164719644	2.726665292	0.012582412
